# Supplementary material for: Contrasting Transcriptional Responses of a Virulent and an Attenuated Strain of Mycobacterium tuberculosis Infecting Macrophages
Source: PLoS One. 2010 Jun 10;5(6):e11066. doi: 10.1371/journal.pone.0011066 (PMC2883559; doi:10.1371/journal.pone.0011066)
Supplement: Table S1 — H37Ra compared to H37Rv in axenic broth culture. Significantly differentially expressed genes were identified using a t-test (p<0.05) with Benjamani and Hochberg multiple testing correction and further filtered to include genes with >1.5 fold change in broth grown H37Ra compared to broth grown H37Rv. (0.09 MB XLS) [file pone.0011066.s002.xls]

## Sheet: Supplemental 1
Supplemental table 1: H37Ra compared to H37Rv in axenic broth culture.
Significantly differentially expressed genes were identified using a t-test (p<0.05) with Benjamani and Hochberg multiple testing correction and further filtered to include genes with >1.5 fold change in broth grown H37Ra compared to broth grown H37Rv.
Genes induced in H37Ra versus H37Rv
Systematic	Common	Fold induction	t-test P-value	Product
MtH37Rv-0008c (1H1)	Rv0008c	1.57209	0.00123892	POSSIBLE MEMBRANE PROTEIN
MtH37Rv-0029 (1E4)	Rv0029	1.58587	0.00289812	CONSERVED HYPOTHETICAL PROTEIN
MtH37Rv-0033 (1A5)	acpA	1.83462	7.34567e-05	PROBABLE ACYL CARRIER PROTEIN ACPA (ACP)
MtH37Rv-0054 (1F7)	ssb	1.6149	0.000251764	PROBABLE SINGLE-STRAND BINDING PROTEIN SSB (HELIX-DESTABILIZING PROTEIN)
MtH37Rv-0056 (1H7)	rplI	2.09728	0.000121985	PROBABLE 50S RIBOSOMAL PROTEIN L9 RPLI
MtH37Rv-0057 (1A8)	Rv0057	1.51961	0.003299	HYPOTHETICAL PROTEIN
MtH37Rv-0058 (1B8)	dnaB	1.63825	0.000140975	PROBABLE REPLICATIVE DNA HELICASE DNAB
MtH37Rv-0088 (1H11)	Rv0088	1.63578	3.7983e-06	HYPOTHETICAL PROTEIN
MtH37Rv-0129c (8K2)	fbpC	2.56596	0.00402127	SECRETED ANTIGEN 85-C FBPC (85C) (ANTIGEN 85 COMPLEX C) (AG58C) (MYCOLYL TRANSFERASE 85C) (FIBRONECTIN-BINDING PROTEIN C)
MtH37Rv-0135c (8P2)	Rv0135c	1.76772	0.00356285	POSSIBLE TRANSCRIPTIONAL REGULATORY PROTEIN
MtH37Rv-0137c (8I3)	msrA	1.60503	0.00154749	PROBABLE PEPTIDE METHIONINE SULFOXIDE REDUCTASE MSRA (PROTEIN-METHIONINE-S-OXIDE REDUCTASE) (PEPTIDE MET(O) REDUCTASE)
MtH37Rv-0156 (8L5)	pntAb	1.972	1.53487e-05	PROBABLE NAD(P) TRANSHYDROGENASE (SUBUNIT ALPHA) PNTAB [SECOND PART; INTEGRAL MEMBRANE PROTEIN] (PYRIDINE NUCLEOTIDE TRANSHYDROGENASE SUBUNIT ALPHA) (NICOTINAMIDE NUCLEOTIDE TRANSHYDROGENASE SUBUNIT ALPHA)
MtH37Rv-0164 (1L4)	TB18.5	1.61551	0.00721175	CONSERVED HYPOTHETICAL PROTEIN TB18.5
MtH37Rv-0167 (8P5)	yrbE1A	1.53424	0.00181075	CONSERVED HYPOTHETICAL INTEGRAL MEMBRANE PROTEIN YRBE1A
MtH37Rv-0168 (8I6)	yrbE1B	1.76392	0.00720986	CONSERVED HYPOTHETICAL INTEGRAL MEMBRANE PROTEIN YRBE1B
MtH37Rv-0169 (8J6)	mce1A	1.83068	0.00490932	MCE-FAMILY PROTEIN MCE1A
MtH37Rv-0171 (8L6)	mce1C	1.65161	0.00168571	MCE-FAMILY PROTEIN MCE1C
MtH37Rv-0173 (8N6)	lprK	1.65473	0.000773492	POSSIBLE MCE-FAMILY LIPOPROTEIN LPRK (MCE-FAMILY LIPOPROTEIN MCE1E)
MtH37Rv-0174 (8O6)	mce1F	1.58541	0.0013614	MCE-FAMILY PROTEIN MCE1F
MtH37Rv-0175 (1O4)	Rv0175	1.61374	0.000722969	PROBABLE CONSERVED MCE ASSOCIATED MEMBRANE PROTEIN
MtH37Rv-0179c (1J5)	lprO	1.91482	0.000500613	POSSIBLE LIPOPROTEIN LPRO
MtH37Rv-0190 (8J7)	Rv0190	2.20762	0.000405079	CONSERVED HYPOTHETICAL PROTEIN
MtH37Rv-0227c (1P10)	Rv0227c	1.45759	0.00531251	PROBABLE CONSERVED MEMBRANE PROTEIN
MtH37Rv-0236A (11D13)	Rv0236A	1.56323	0.000135448	SMALL SECRETED PROTEIN
MtH37Rv-0239 (8K7)	Rv0239	1.97227	9.6654e-06	CONSERVED HYPOTHETICAL PROTEIN
MtH37Rv-0247c (2I13)	Rv0247c	1.57197	0.000695076	PROBABLE SUCCINATE DEHYDROGENASE [IRON-SULFUR SUBUNIT] (SUCCINIC DEHYDROGENASE)
MtH37Rv-0250c (8N7)	Rv0250c	1.68666	0.00181817	CONSERVED HYPOTHETICAL PROTEIN
MtH37Rv-0251c (2L13)	hsp	2.2399	0.00443795	PROBABLE HEAT SHOCK PROTEIN HSP
MtH37Rv-0256c (8P7)	PPE2	1.62779	0.000266082	PPE FAMILY PROTEIN
MtH37Rv-0288 (8L9)	cfp7	1.78705	0.00290756	Low molecular weight protein antigen 7 cfp7 (10 kDa antigen) (CFP-7) (Protein TB10.4)
MtH37Rv-0293c (2O16)	Rv0293c	1.6379	0.00445788	CONSERVED HYPOTHETICAL PROTEIN
MtH37Rv-0298 (8O9)	Rv0298	1.98355	2.22971e-08	HYPOTHETICAL PROTEIN
MtH37Rv-0309 (2P17)	Rv0309	1.67079	0.000103384	POSSIBLE CONSERVED EXPORTED PROTEIN
MtH37Rv-0313 (2L18)	Rv0313	1.76506	0.000941773	CONSERVED HYPOTHETICAL PROTEIN
MtH37Rv-0315 (2N18)	Rv0315	1.99938	4.04471e-05	POSSIBLE BETA-1,3-GLUCANASE PRECURSOR
MtH37Rv-0337c (2O20)	aspC	1.69185	0.00409738	PROBABLE ASPARTATE AMINOTRANSFERASE ASPC (TRANSAMINASE A) (ASPAT)
MtH37Rv-0342 (2L21)	iniA	2.2454	3.2429e-06	ISONIAZID INDUCTIBLE GENE PROTEIN INIA
MtH37Rv-0344c (2N21)	lpqJ	1.50526	0.00330427	PROBABLE LIPOPROTEIN LPQJ
MtH37Rv-0361 (2L23)	Rv0361	1.51856	9.39031e-05	PROBABLE CONSERVED MEMBRANE PROTEIN
MtH37Rv-0364 (2O23)	Rv0364	1.73059	0.00013337	POSSIBLE CONSERVED TRANSMEMBRANE PROTEIN
MtH37Rv-0424c (9L13)	Rv0424c	1.51071	7.97523e-05	HYPOTHETICAL PROTEIN
MtH37Rv-0429c (1H17)	def	1.58031	0.00551303	PROBABLE POLYPEPTIDE DEFORMYLASE DEF (PDF) (FORMYLMETHIONINE DEFORMYLASE)
MtH37Rv-0430 (9M13)	Rv0430	2.09827	0.00764604	CONSERVED HYPOTHETICAL PROTEIN
MtH37Rv-0433 (1C18)	Rv0433	1.8111	0.00112343	CONSERVED HYPOTHETICAL PROTEIN
MtH37Rv-0451c (1B20)	mmpS4	1.79469	5.71023e-05	PROBABLE CONSERVED MEMBRANE PROTEIN MMPS4
MtH37Rv-0464c (1A21)	Rv0464c	1.78825	6.43583e-05	CONSERVED HYPOTHETICAL PROTEIN
MtH37Rv-0469 (9P14)	umaA	2.07385	0.00016073	POSSIBLE MYCOLIC ACID SYNTHASE UMAA
MtH37Rv-0472c (1E21)	Rv0472c	1.61112	0.00340279	PROBABLE TRANSCRIPTIONAL REGULATORY PROTEIN (POSSIBLY TETR-FAMILY)
MtH37Rv-0479c (1C22)	Rv0479c	1.56328	2.99339e-05	PROBABLE CONSERVED MEMBRANE PROTEIN
MtH37Rv-0481c (1E22)	Rv0481c	1.50514	0.00108741	HYPOTHETICAL PROTEIN
MtH37Rv-0559c (9L17)	Rv0559c	2.01826	0.00527866	POSSIBLE CONSERVED SECRETED PROTEIN
MtH37Rv-0634A (11E14)	Rv0634A	1.57987	0.000102747	HYPOTHETICAL PROTEIN
MtH37Rv-0634B (11F14)	rpmG2	3.28756	8.14788e-05	PROBABLE 50S RIBOSOMAL PROTEIN L33 RPMG2
MtH37Rv-0636 (9O21)	Rv0636	1.73637	3.54006e-05	CONSERVED HYPOTHETICAL PROTEIN
MtH37Rv-0637 (9P21)	Rv0637	2.70907	6.40933e-07	CONSERVED HYPOTHETICAL PROTEIN
MtH37Rv-0639 (9J22)	nusG	1.7336	0.00551075	PROBABLE TRANSCRIPTION ANTITERMINATION PROTEIN NUSG
MtH37Rv-0641 (9L22)	rplA	1.49745	4.04238e-05	PROBABLE 50S RIBOSOMAL PROTEIN L1 RPLA
MtH37Rv-0642c (9M22)	mmaA4	2.04172	9.36977e-08	METHOXY MYCOLIC ACID SYNTHASE 4 MMAA4 (METHYL MYCOLIC ACID SYNTHASE 4) (MMA4) (HYDROXY MYCOLIC ACID SYNTHASE)
MtH37Rv-0643c (9N22)	mmaA3	1.68676	0.000453389	METHOXY MYCOLIC ACID SYNTHASE 3 MMAA3 (METHYL MYCOLIC ACID SYNTHASE 3) (MMA3) (HYDROXY MYCOLIC ACID SYNTHASE)
MtH37Rv-0644c (9O22)	mmaA2	1.52192	0.00213164	METHOXY MYCOLIC ACID SYNTHASE 2 MMAA2 (METHYL MYCOLIC ACID SYNTHASE 2) (MMA2) (HYDROXY MYCOLIC ACID SYNTHASE)
MtH37Rv-0660c (9P23)	Rv0660c	1.53914	0.00730459	CONSERVED HYPOTHETICAL PROTEIN
MtH37Rv-0667 (4O24)	rpoB	1.94316	0.00484394	DNA-DIRECTED RNA POLYMERASE (BETA CHAIN) RPOB (TRANSCRIPTASE BETA CHAIN) (RNA POLYMERASE BETA SUBUNIT)
MtH37Rv-0682 (9P24)	rpsL	2.14519	0.00487445	PROBABLE 30S RIBOSOMAL PROTEIN S12 RPSL
MtH37Rv-0683 (3J14)	rpsG	2.21274	3.27202e-05	PROBABLE 30S RIBOSOMAL PROTEIN S7 RPSG
MtH37Rv-0685 (3L14)	tuf	1.98357	0.000475361	PROBABLE ELONGATION FACTOR TU TUF (EF-TU)
MtH37Rv-0691c (3P14)	Rv0691c	1.61529	0.000154317	PROBABLE TRANSCRIPTIONAL REGULATORY PROTEIN
MtH37Rv-0692 (9C1)	Rv0692	1.61777	0.000111627	CONSERVED HYPOTHETICAL PROTEIN
MtH37Rv-0701 (3N15)	rplC	1.77914	0.000985128	PROBABLE 50S RIBOSOMAL PROTEIN L3 RPLC
MtH37Rv-0702 (3O15)	rplD	1.89924	0.00018228	PROBABLE 50S RIBOSOMAL PROTEIN L4 RPLD
MtH37Rv-0703 (9G1)	rplW	1.91067	3.10525e-07	PROBABLE 50S RIBOSOMAL PROTEIN L23 RPLW
MtH37Rv-0704 (3P15)	rplB	1.64915	9.79157e-05	PROBABLE 50S ribosomal protein L2 RPLB
MtH37Rv-0705 (9H1)	rpsS	3.08686	0.00107517	PROBABLE 30S RIBOSOMAL PROTEIN S19 RPSS
MtH37Rv-0707 (3J16)	rpsC	1.53518	0.000420979	PROBABLE 30S RIBOSOMAL PROTEIN S3 RPSC
MtH37Rv-0708 (3K16)	rplP	1.61683	0.0050084	PROBABLE 50S RIBOSOMAL PROTEIN L16 RPLP
MtH37Rv-0710 (3L16)	rpsQ	1.67694	0.000329434	PROBABLE 30S RIBOSOMAL PROTEIN S17 RPSQ
MtH37Rv-0713 (3O16)	Rv0713	1.71138	0.000120446	PROBABLE CONSERVED TRANSMEMBRANE PROTEIN
MtH37Rv-0714 (9B2)	rplN	1.80697	9.22353e-05	PROBABLE 50S RIBOSOMAL PROTEIN L14 RPLN
MtH37Rv-0715 (3P16)	rplX	2.07785	3.33121e-07	PROBABLE 50S RIBOSOMAL PROTEIN L24 RPLX
MtH37Rv-0718 (9D2)	rpsH	2.54026	0.00228928	PROBABLE 30S RIBOSOMAL PROTEIN S8 RPSH
MtH37Rv-0719 (3J17)	rplF	1.59739	0.0023177	PROBABLE 50S RIBOSOMAL PROTEIN L6 RPLF
MtH37Rv-0721 (9F2)	rpsE	2.13099	0.00103549	PROBABLE 30S RIBOSOMAL PROTEIN S5 RPSE
MtH37Rv-0722 (9G2)	rpmD	1.85676	0.00078056	PROBABLE 50S RIBOSOMAL PROTEIN L30 RPMD
MtH37Rv-0733 (3J18)	adk	1.51702	0.000187275	PROBABLE ADENYLATE KINASE ADK (ATP-AMP TRANSPHOSPHORYLASE)
MtH37Rv-0755c (9G4)	PPE12	1.50471	0.00829443	PPE FAMILY PROTEIN
MtH37Rv-0757 (3M19)	phoP	2.6832	0.00072298	POSSIBLE TWO COMPONENT SYSTEM RESPONSE TRANSCRIPTIONAL POSITIVE REGULATOR PHOP
MtH37Rv-0761c (3O19)	adhB	1.62152	0.000426201	POSSIBLE ZINC-CONTAINING ALCOHOL DEHYDROGENASE NAD DEPENDANT ADHB
MtH37Rv-0781 (9F5)	ptrBa	1.55676	0.00365541	PROBABLE PROTEASE II PTRBA [FIRST PART] (OLIGOPEPTIDASE B)
MtH37Rv-0815c (10H24)	cysA2	1.82005	0.00677338	PROBABLE THIOSULFATE SULFURTRANSFERASE CYSA2 (RHODANESE-LIKE PROTEIN) (THIOSULFATE CYANIDE TRANSSULFURASE) (THIOSULFATE THIOTRANSFERASE)
MtH37Rv-0825c (4M1)	Rv0825c	1.52522	6.37811e-05	CONSERVED HYPOTHETICAL PROTEIN
MtH37Rv-0831c (4O1)	Rv0831c	1.87061	2.66054e-05	CONSERVED HYPOTHETICAL PROTEIN
MtH37Rv-0854 (4I4)	Rv0854	1.64847	0.000311503	CONSERVED HYPOTHETICAL PROTEIN
MtH37Rv-0883c (4J6)	Rv0883c	1.98854	8.81137e-06	CONSERVED HYPOTHETICAL PROTEIN
MtH37Rv-0885 (4L6)	Rv0885	2.23844	0.00281278	CONSERVED HYPOTHETICAL PROTEIN
MtH37Rv-0909 (10G16)	Rv0909	1.88594	0.000163504	CONSERVED HYPOTHETICAL PROTEIN
MtH37Rv-0932c (10F17)	pstS2	1.83289	0.000414914	PERIPLASMIC PHOSPHATE-BINDING LIPOPROTEIN PSTS2 (PBP-2) (PSTS2)
MtH37Rv-0948c (10E18)	Rv0948c	1.91398	0.000111631	CONSERVED HYPOTHETICAL PROTEIN
MtH37Rv-0961 (5C1)	Rv0961	1.88403	0.000108379	PROBABLE INTEGRAL MEMBRANE PROTEIN
MtH37Rv-0965c (5G1)	Rv0965c	1.63777	0.000961222	CONSERVED HYPOTHETICAL PROTEIN
MtH37Rv-0985c (5H2)	mscL	1.80115	0.00343242	POSSIBLE LARGE-CONDUCTANCE ION MECHANOSENSITIVE CHANNEL MSCL
MtH37Rv-0986 (5A3)	Rv0986	1.55766	0.000858031	PROBABLE ADHESION COMPONENT TRANSPORT ATP-BINDING PROTEIN ABC TRANSPORTER
MtH37Rv-0991c (8A14)	Rv0991c	1.66388	0.00135045	CONSERVED HYPOTHETICAL SERINE RICH PROTEIN
MtH37Rv-1038c (8C15)	Rv1038c	2.51608	8.56454e-06	Putative ESAT-6 like protein 2
MtH37Rv-1040c (8E15)	PE8	1.9192	0.00297107	PE FAMILY PROTEIN
MtH37Rv-1078 (5F11)	pra	1.65438	0.00633987	Probable Proline-rich antigen homolog pra
MtH37Rv-1080c (5H11)	greA	1.55782	0.00501525	PROBABLE TRANSCRIPTION ELONGATION FACTOR GREA (Transcript cleavage factor greA)
MtH37Rv-1102c (8H17)	Rv1102c	1.67795	0.000121924	CONSERVED HYPOTHETICAL PROTEIN
MtH37Rv-1103c (8A18)	Rv1103c	1.64632	0.00569635	CONSERVED HYPOTHETICAL PROTEIN
MtH37Rv-1109c (7I2)	Rv1109c	1.78267	0.00146781	CONSERVED HYPOTHETICAL PROTEIN
MtH37Rv-1130 (7P3)	Rv1130	2.28432	0.000360865	CONSERVED HYPOTHETICAL PROTEIN
MtH37Rv-1131 (7I4)	gltA1	1.71769	0.000762264	PROBABLE CITRATE SYNTHASE I GLTA1
MtH37Rv-1157c (8D20)	Rv1157c	2.60298	0.00460448	CONSERVED HYPOTHETICAL ALA-, PRO-RICH PROTEIN
MtH37Rv-1158c (7P5)	Rv1158c	1.77936	0.000354537	CONSERVED HYPOTHETICAL ALA-, PRO-RICH PROTEIN
MtH37Rv-1172c (8B21)	PE12	1.64283	0.00155587	PE FAMILY PROTEIN
MtH37Rv-1197 (8E22)	Rv1197	2.2377	0.00313329	PUTATIVE ESAT-6 LIKE PROTEIN 3
MtH37Rv-1221 (7G16)	sigE	1.74515	0.00096368	ALTERNATIVE RNA POLYMERASE SIGMA FACTOR SIGE
MtH37Rv-1223 (8C23)	htrA	1.57528	0.00718512	PROBABLE SERINE PROTEASE HTRA (DEGP PROTEIN)
MtH37Rv-1245c (8A24)	Rv1245c	1.86384	0.0082866	PROBABLE SHORT-CHAIN TYPE DEHYDROGENASE/REDUCTASE
MtH37Rv-1247c (8C24)	Rv1247c	1.92089	0.00541635	CONSERVED HYPOTHETICAL PROTEIN
MtH37Rv-1284 (7J10)	Rv1284	1.92092	0.0022744	CONSERVED HYPOTHETICAL PROTEIN
MtH37Rv-1298 (9F7)	rpmE	2.28596	0.000447067	PROBABLE 50S RIBOSOMAL PROTEIN L31 RPME
MtH37Rv-1390 (9C10)	rpoZ	1.86728	1.15554e-06	PROBABLE DNA-DIRECTED RNA POLYMERASE (OMEGA CHAIN) RPOZ (TRANSCRIPTASE OMEGA CHAIN) (RNA POLYMERASE OMEGA SUBUNIT)
MtH37Rv-1397c (5N3)	Rv1397c	1.51367	3.28639e-05	CONSERVED HYPOTHETICAL PROTEIN
MtH37Rv-1433 (9G11)	Rv1433	1.49479	0.000124435	POSSIBLE CONSERVED EXPORTED PROTEIN
MtH37Rv-1467c (10H18)	fadE15	1.78957	0.00921319	PROBABLE ACYL-COA DEHYDROGENASE FADE15
MtH37Rv-1476 (5L10)	Rv1476	1.60938	0.00819173	POSSIBLE MEMBRANE PROTEIN
MtH37Rv-1477 (10F19)	Rv1477	1.51018	0.00900777	HYPOTHETICAL INVASION PROTEIN
MtH37Rv-1498c (5N12)	Rv1498c	1.52067	3.73427e-05	PROBABLE METHYLTRANSFERASE
MtH37Rv-1500 (5P12)	Rv1500	1.95743	7.24e-06	PROBABLE GLYCOSYLTRANSFERASE
MtH37Rv-1501 (5A13)	Rv1501	1.88565	0.000263779	CONSERVED HYPOTHETICAL PROTEIN
MtH37Rv-1502 (5B13)	Rv1502	2.14137	0.00199197	HYPOTHETICAL PROTEIN
MtH37Rv-1507A (11O1)	Rv1507A	1.82814	0.000167387	HYPOTHETICAL PROTEIN
MtH37Rv-1636 (7B1)	TB15.3	2.6342	0.00528774	CONSERVED HYPOTHETICAL PROTEIN TB15.3
MtH37Rv-1697 (7F6)	Rv1697	1.83107	0.0031191	CONSERVED HYPOTHETICAL PROTEIN
MtH37Rv-1791 (10J13)	PE19	1.97622	0.00307291	PE FAMILY PROTEIN
MtH37Rv-1792 (10K13)	Rv1792	2.53744	0.00041449	CONSERVED HYPOTHETICAL PROTEIN
MtH37Rv-1812c (7N15)	Rv1812c	1.72844	0.000705849	PROBABLE DEHYDROGENASE
MtH37Rv-1829 (10N14)	Rv1829	1.5248	9.43527e-05	CONSERVED HYPOTHETICAL PROTEIN
MtH37Rv-1830 (7M17)	Rv1830	2.05927	0.00428172	CONSERVED HYPOTHETICAL PROTEIN
MtH37Rv-1876 (7C10)	bfrA	2.23394	2.46556e-08	PROBABLE BACTERIOFERRITIN BFRA
MtH37Rv-1881c (7H10)	lppE	2.21264	0.00383471	POSSIBLE CONSERVED LIPOPROTEIN LPPE
MtH37Rv-1884c (10P15)	rpfC	1.9366	9.08883e-05	PROBABLE RESUSCITATION-PROMOTING FACTOR RPFC
MtH37Rv-1885c (7C11)	Rv1885c	1.61409	0.00580493	CONSERVED HYPOTHETICAL PROTEIN
MtH37Rv-1918c (6O1)	PPE35	1.58896	0.00840986	PPE FAMILY PROTEIN
MtH37Rv-1980c (6O6)	mpt64	2.29055	9.7922e-07	IMMUNOGENIC PROTEIN MPT64 (ANTIGEN MPT64/MPB64)
MtH37Rv-1981c (9K8)	nrdF1	1.70481	0.000390722	RIBONUCLEOSIDE-DIPHOSPHATE REDUCTASE (BETA CHAIN) NRDF1 (RIBONUCLEOTIDE REDUCTASE SMALL SUBUNIT) (R2F PROTEIN)
MtH37Rv-1987 (6L13)	Rv1987	3.42502	2.8742e-05	POSSIBLE CHITINASE
MtH37Rv-2050 (6M18)	Rv2050	1.98291	6.1375e-05	conserved hypothetical protein
MtH37Rv-2068c (6M7)	blaC	1.79679	0.00573676	class A beta-lactamase BlaC
MtH37Rv-2081c (6O8)	Rv2081c	1.61369	0.00336816	Possible transmembrane protein
MtH37Rv-2114 (6N10)	Rv2114	1.76874	0.00909616	hypothetical protein
MtH37Rv-2145c (6L19)	wag31	1.92603	0.00471295	conserved hypothetical protein wag31
MtH37Rv-2147c (6M19)	Rv2147c	2.63698	0.00732103	conserved hypothetical protein
MtH37Rv-2166c (6N21)	Rv2166c	2.06732	0.0016592	conserved hypothetical protein
MtH37Rv-2185c (6N23)	TB16.3	2.20684	2.38756e-08	conserved hypothetical protein TB16.3
MtH37Rv-2204c (9H16)	Rv2204c	1.95575	0.00377312	conserved hypothetical protein
MtH37Rv-2336 (6E2)	Rv2336	1.91634	0.00169847	HYPOTHETICAL PROTEIN
MtH37Rv-2337c (6F2)	Rv2337c	1.56422	0.000752946	HYPOTHETICAL PROTEIN
MtH37Rv-2338c (6G2)	moeW	1.88098	0.000320389	POSSIBLE MOLYBDOPTERIN BIOSYNTHESIS PROTEIN MOEW
MtH37Rv-2347c (8L15)	Rv2347c	3.00049	0.000741771	PUTATIVE ESAT-6 LIKE PROTEIN 7
MtH37Rv-2351c (8P15)	plcA	1.52794	0.00103308	PROBABLE MEMBRANE-ASSOCIATED PHOSPHOLIPASE C 1 PLCA (MTP40 ANTIGEN)
MtH37Rv-2357c (6F3)	glyS	1.61183	0.000135694	PROBABLE GLYCYL-tRNA SYNTHETASE GLYS (GLYCINE--tRNA LIGASE) (GLYRS)
MtH37Rv-2368c (6H4)	phoH1	1.64466	0.00722918	PROBABLE PHOH-LIKE PROTEIN PHOH1 (PHOSPHATE STARVATION-INDUCIBLE PROTEIN PSIH)
MtH37Rv-2412 (8L18)	rpsT	1.89422	6.353e-05	PROBABLE 30S RIBOSOMAL PROTEIN S20 RPST
MtH37Rv-2428 (6C10)	ahpC	3.85062	0.000363297	ALKYL HYDROPEROXIDE REDUCTASE C PROTEIN AHPC (ALKYL HYDROPEROXIDASE C)
MtH37Rv-2429 (6D10)	ahpD	2.01381	0.000133676	ALKYL HYDROPEROXIDE REDUCTASE D PROTEIN AHPD (ALKYL HYDROPEROXIDASE D)
MtH37Rv-2430c (6E10)	PPE41	1.7674	0.0035764	PPE FAMILY PROTEIN
MtH37Rv-2457c (6F12)	clpX	1.85815	0.00243638	PROBABLE ATP-DEPENDENT CLP PROTEASE ATP-BINDING SUBUNIT CLPX
MtH37Rv-2462c (6C13)	tig	1.84614	0.000275774	PROBABLE TRIGGER FACTOR (TF) PROTEIN TIG
MtH37Rv-2472 (8J20)	Rv2472	1.61621	0.000700958	CONSERVED HYPOTHETICAL PROTEIN
MtH37Rv-2493 (8K21)	Rv2493	1.67411	0.00929986	CONSERVED HYPOTHETICAL PROTEIN
MtH37Rv-2560 (6C22)	Rv2560	2.21167	7.47751e-06	PROBABLE PROLINE AND GLYCINE RICH TRANSMEMBRANE PROTEIN
MtH37Rv-2561 (8L23)	Rv2561	2.58775	3.39091e-09	CONSERVED HYPOTHETICAL PROTEIN
MtH37Rv-2613c (1K15)	Rv2613c	1.72875	0.00303063	CONSERVED HYPOTHETICAL PROTEIN
MtH37Rv-2699c (10F4)	Rv2699c	2.59925	0.000143289	CONSERVED HYPOTHETICAL PROTEIN
MtH37Rv-2703 (10G4)	sigA	2.13865	4.75475e-07	RNA POLYMERASE SIGMA FACTOR SIGA (SIGMA-A)
MtH37Rv-2706c (10B5)	Rv2706c	2.18171	0.0047968	HYPOTHETICAL PROTEIN
MtH37Rv-2758c (10D6)	Rv2758c	1.9317	0.000508498	CONSERVED HYPOTHETICAL PROTEIN
MtH37Rv-2785c (10D7)	rpsO	2.09264	3.83345e-08	PROBABLE 30S RIBOSOMAL PROTEIN S15 RPSO
MtH37Rv-2840c (10H9)	Rv2840c	2.39861	2.52873e-05	CONSERVED HYPOTHETICAL PROTEIN
MtH37Rv-2876 (10B11)	Rv2876	1.68721	0.000770114	POSSIBLE CONSERVED TRANSMEMBRANE PROTEIN
MtH37Rv-2882c (2L2)	frr	1.73504	0.000367133	RIBOSOME RECYCLING FACTOR FRR (RIBOSOME RELEASING FACTOR) (RRF)
MtH37Rv-2890c (2J3)	rpsB	1.80661	2.65788e-05	PROBABLE 30S RIBOSOMAL PROTEIN S2 RPSB
MtH37Rv-2904c (2M4)	rplS	1.95395	0.0019206	PROBABLE 50S RIBOSOMAL PROTEIN L19 RPLS
MtH37Rv-2909c (10D12)	rpsP	1.80333	0.000385014	PROBABLE 30S RIBOSOMAL PROTEIN S16 RPSP
MtH37Rv-2927c (2P6)	Rv2927c	2.18686	2.18134e-05	CONSERVED HYPOTHETICAL PROTEIN
MtH37Rv-2928 (2I7)	tesA	1.93299	0.000188853	PROBABLE THIOESTERASE TESA
MtH37Rv-2930 (10F12)	fadD26	1.6347	1.34211e-06	FATTY-ACID-COA LIGASE FADD26 (FATTY-ACID-COA SYNTHETASE) (FATTY-ACID-COA SYNTHASE)
MtH37Rv-2945c (2L8)	lppX	1.67207	6.25853e-05	PROBABLE CONSERVED LIPOPROTEIN LPPX
MtH37Rv-2949c (10M1)	Rv2949c	1.54168	4.64815e-05	CONSERVED HYPOTHETICAL PROTEIN
MtH37Rv-2952 (10O1)	Rv2952	1.64419	0.000602713	POSSIBLE METHYLTRANSFERASE (METHYLASE)
MtH37Rv-2956 (10P1)	Rv2956	1.86638	0.00266065	CONSERVED HYPOTHETICAL PROTEIN
MtH37Rv-2959c (2L9)	Rv2959c	2.60876	2.96019e-07	POSSIBLE METHYLTRANSFERASE (METHYLASE)
MtH37Rv-2960c (10J2)	Rv2960c	1.57557	1.64163e-05	HYPOTHETICAL PROTEIN
MtH37Rv-2970A (11O4)	Rv2970A	2.89632	0.000150655	CONSERVED HYPOTHETICAL PROTEIN
MtH37Rv-2971 (2M10)	Rv2971	2.00788	3.9322e-05	PROBABLE OXIDOREDUCTASE
MtH37Rv-2986c (10P2)	hupB	3.15033	0.00138543	PROBABLE DNA-BINDING PROTEIN HU HOMOLOG HUPB (HISTONE-LIKE PROTEIN) (HLP) (21-KDA LAMININ-2-BINDING PROTEIN)
MtH37Rv-3029c (3G15)	fixA	1.92588	0.000988029	PROBABLE ELECTRON TRANSFER FLAVOPROTEIN (BETA-SUBUNIT) FIXA (BETA-ETF) (ELECTRON TRANSFER FLAVOPROTEIN SMALL SUBUNIT) (ETFSS)
MtH37Rv-3048c (10O4)	nrdF2	1.56326	0.000689321	RIBONUCLEOSIDE-DIPHOSPHATE REDUCTASE (BETA CHAIN) NRDF2 (RIBONUCLEOTIDE REDUCTASE SMALL SUBUNIT) (R2F PROTEIN)
MtH37Rv-3049c (3H17)	Rv3049c	2.48166	7.68873e-05	PROBABLE MONOOXYGENASE
MtH37Rv-3051c (3B18)	nrdE	1.74839	0.00176522	RIBONUCLEOSIDE-DIPHOSPHATE REDUCTASE (ALPHA CHAIN) NRDE (RIBONUCLEOTIDE REDUCTASE SMALL SUBUNIT) (R1F PROTEIN)
MtH37Rv-3052c (3C18)	nrdI	2.03506	0.00023573	PROBABLE NRDI PROTEIN
MtH37Rv-3116 (3G23)	moeB2	1.87242	0.00279074	PROBABLE MOLYBDENUM COFACTOR BIOSYNTHESIS PROTEIN MOEB2 (MPT-SYNTHASE SULFURYLASE) (MOLYBDOPTERIN SYNTHASE SULPHURYLASE)
MtH37Rv-3117 (10L7)	cysA3	1.94783	0.00259689	PROBABLE THIOSULFATE SULFURTRANSFERASE CYSA3 (RHODANESE-LIKE PROTEIN) (THIOSULFATE CYANIDE TRANSSULFURASE) (THIOSULFATE THIOTRANSFERASE)
MtH37Rv-3119 (10N7)	moaE1	1.89761	0.000216759	PROBABLE MOLYBDENUM COFACTOR BIOSYNTHESIS PROTEIN E MOAE1 (MOLYBDOPTERIN CONVERTING FACTOR LARGE SUBUNIT) (MOLYBDOPTERIN [MPT] CONVERTING FACTOR, SUBUNIT 2)
MtH37Rv-3144c (10I9)	PPE52	1.66302	0.000709474	PPE-FAMILY PROTEIN
MtH37Rv-3148 (3P1)	nuoD	1.51532	0.00107111	PROBABLE NADH DEHYDROGENASE I (CHAIN D) NUOD (NADH-UBIQUINONE OXIDOREDUCTASE CHAIN D)
MtH37Rv-3155 (10K9)	nuoK	2.07262	0.000216641	PROBABLE NADH DEHYDROGENASE I (CHAIN K) NUOK (NADH-UBIQUINONE OXIDOREDUCTASE CHAIN K)
MtH37Rv-3198A (11M5)	Rv3198A	1.85441	0.00373838	POSSIBLE GLUTAREDOXIN PROTEIN
MtH37Rv-3211 (3K8)	rhlE	1.59968	0.00625555	PROBABLE ATP-DEPENDENT RNA HELICASE RHLE
MtH37Rv-3223c (3J9)	sigH	1.82814	0.00013673	ALTERNATIVE RNA POLYMERASE SIGMA-E FACTOR (SIGMA-24) SIGH (RPOE)
MtH37Rv-3240c (3J11)	secA1	1.75054	7.74393e-05	PROBABLE PREPROTEIN TRANSLOCASE SECA1 1 SUBUNIT
MtH37Rv-3245c (3O11)	mtrB	1.56499	4.34272e-05	TWO COMPONENT SENSORY TRANSDUCTION HISTIDINE KINASE MTRB
MtH37Rv-3246c (3P11)	mtrA	1.55197	0.00408326	TWO COMPONENT SENSORY TRANSDUCTION TRANSCRIPTIONAL REGULATORY PROTEIN MTRA
MtH37Rv-3248c (3J12)	sahH	1.67769	0.00207073	PROBABLE ADENOSYLHOMOCYSTEINASE SAHH (S-ADENOSYL-L-HOMOCYSTEINE HYDROLASE) (ADOHCYASE)
MtH37Rv-3249c (3K12)	Rv3249c	1.50306	0.00156211	POSSIBLE TRANSCRIPTIONAL REGULATORY PROTEIN (PROBABLY TETR-FAMILY)
MtH37Rv-3258c (4B1)	Rv3258c	1.51469	0.00884659	CONSERVED HYPOTHETICAL PROTEIN
MtH37Rv-3269 (10P11)	Rv3269	2.57993	0.00538068	CONSERVED HYPOTHETICAL PROTEIN
MtH37Rv-3311 (4E6)	Rv3311	1.68859	0.00312213	CONSERVED HYPOTHETICAL PROTEIN
MtH37Rv-3317 (4B7)	sdhD	1.54353	0.000168262	PROBABLE SUCCINATE DEHYDROGENASE (HYDROPHOBIC MEMBRANE ANCHOR SUBUNIT) SDHD (SUCCINIC DEHYDROGENASE) (FUMARATE REDUCTASE) (FUMARATE DEHYDROGENASE) (FUMARIC HYDROGENASE)
MtH37Rv-3414c (4D14)	sigD	1.50664	0.000653855	PROBABLE ALTERNATIVE RNA POLYMERASE SIGMA-D FACTOR SIGD
MtH37Rv-3442c (4G16)	rpsI	1.52309	0.0093175	PROBABLE 30S RIBOSOMAL PROTEIN S9 RPSI
MtH37Rv-3443c (4H16)	rplM	1.79575	0.00203903	PROBABLE 50S RIBOSOMAL PROTEIN L13 RPLM
MtH37Rv-3456c (4B18)	rplQ	1.74803	3.97462e-05	PROBABLE 50S RIBOSOMAL PROTEIN L17 RPLQ
MtH37Rv-3457c (4C18)	rpoA	1.52395	4.04686e-06	PROBABLE DNA-DIRECTED RNA POLYMERASE (ALPHA CHAIN) RPOA (TRANSCRIPTASE ALPHA CHAIN) (RNA POLYMERASE ALPHA SUBUNIT) (DNA-DIRECTED RNA NUCLEOTIDYLTRANSFERASE)
MtH37Rv-3459c (4E18)	rpsK	1.51514	0.000129601	PROBABLE 30S RIBOSOMAL PROTEIN S11 RPSK
MtH37Rv-3460c (10L19)	rpsM	1.93305	0.00381919	PROBABLE 30S RIBOSOMAL PROTEIN S13 RPSM
MtH37Rv-3499c (4G21)	mce4A	1.80419	0.00927632	MCE-FAMILY PROTEIN MCE4A
MtH37Rv-3528c (4A24)	Rv3528c	1.80159	0.0041438	HYPOTHETICAL PROTEIN
MtH37Rv-3533c (10N22)	PPE62	1.6388	0.000262183	PPE FAMILY PROTEIN
MtH37Rv-3547 (2G13)	Rv3547	1.56179	0.0022278	CONSERVED HYPOTHETICAL PROTEIN
MtH37Rv-3587c (2D17)	Rv3587c	1.70676	0.00457779	PROBABLE CONSERVED MEMBRANE PROTEIN
MtH37Rv-3620c (11A2)	Rv3620c	2.41674	0.002201	PUTATIVE ESAT-6 LIKE PROTEIN 10
MtH37Rv-3648c (11B3)	cspA	2.12548	0.00238404	PROBABLE COLD SHOCK PROTEIN A CSPA
MtH37Rv-3669 (2C24)	Rv3669	1.55654	0.000139019	PROBABLE CONSERVED TRANSMEMBRANE PROTEIN
MtH37Rv-3676 (3A1)	Rv3676	1.94841	9.92174e-07	PROBABLE TRANSCRIPTIONAL REGULATORY PROTEIN (PROBABLY CRP/FNR-FAMILY)
MtH37Rv-3706c (11E4)	Rv3706c	2.36848	7.25732e-07	CONSERVED HYPOTHETICAL PROLINE RICH PROTEIN
MtH37Rv-3716c (3E5)	Rv3716c	1.63291	0.000351146	CONSERVED HYPOTHETICAL PROTEIN
MtH37Rv-3717 (3F5)	Rv3717	1.57937	0.000746624	CONSERVED HYPOTHETICAL PROTEIN
MtH37Rv-3738c (11A5)	PPE66	1.593	0.000211583	PPE FAMILY PROTEIN
MtH37Rv-3749c (3B8)	Rv3749c	1.69492	0.000159388	CONSERVED HYPOTHETICAL PROTEIN
MtH37Rv-3750c (11B6)	Rv3750c	2.69466	1.12056e-05	POSSIBLE EXCISIONASE
MtH37Rv-3764c (3E9)	Rv3764c	1.79114	0.00223631	POSSIBLE TWO COMPONENT SENSOR KINASE
MtH37Rv-3780 (3A11)	Rv3780	1.56648	0.00543638	CONSERVED HYPOTHETICAL PROTEIN
MtH37Rv-3810 (8B2)	pirG	2.41216	0.00618463	EXPORTED REPETITIVE PROTEIN PRECURSOR PIRG (CELL SURFACE PROTEIN) (EXP53)
MtH37Rv-3846 (8C5)	sodA	1.82979	0.00298863	SUPEROXIDE DISMUTASE [FE] SODA
MtH37Rv-3852 (8G5)	hns	2.10084	0.000870985	POSSIBLE HISTONE-LIKE PROTEIN HNS
MtH37Rv-3864 (8F11)	Rv3864	1.60436	0.000164819	CONSERVED HYPOTHETICAL PROTEIN
MtH37Rv-3867 (8D11)	Rv3867	1.67422	1.42672e-05	CONSERVED HYPOTHETICAL PROTEIN
MtH37Rv-3875 (11C10)	esat6	1.75337	0.00613007	6 KDA EARLY SECRETORY ANTIGENIC TARGET ESAT6 (ESAT-6)
MtH37Rv-3890c (11H10)	Rv3890c	1.66966	0.0034334	PUTATIVE ESAT-6 LIKE PROTEIN 11
MtH37Rv-3891c (11A11)	Rv3891c	1.72945	3.47676e-05	CONSERVED HYPOTHETICAL PROTEIN
MtH37Rv-3921c (8C11)	Rv3921c	2.10701	0.000557053	PROBABLE CONSERVED TRANSMEMBRANE PROTEIN
Genes repressed in H37Ra versus H37Rv
Systematic	Common	Normalized	t-test P-value	Product
MtH37Rv-0024 (1H3)	Rv0024	0.593859	0.00082835	PUTATIVE SECRETED PROTEIN P60-RELATED PROTEIN
MtH37Rv-0094c (1F12)	Rv0094c	0.513236	0.00231497	CONSERVED HYPOTHETICAL PROTEIN
MtH37Rv-0109 (8M1)	PE_PGRS1	0.506508	0.00211718	PE-PGRS FAMILY PROTEIN
MtH37Rv-0132c (8M2)	fgd2	0.639041	0.00254798	PUTATIVE F420-DEPENDANT GLUCOSE-6-PHOSPHATE DEHYDROGENASE FGD2
MtH37Rv-0197 (1J7)	Rv0197	0.63524	0.00880097	POSSIBLE OXIDOREDUCTASE
MtH37Rv-0278c (8O8)	PE_PGRS3	0.502935	0.000111817	PE-PGRS FAMILY PROTEIN
MtH37Rv-0397 (8O12)	Rv0397	0.475058	0.00688491	CONSERVED 13E12 REPEAT FAMILY PROTEIN
MtH37Rv-0524 (9M16)	hemL	0.602419	0.000227584	PROBABLE GLUTAMATE-1-SEMIALDEHYDE 2,1-AMINOMUTASE HEML (GSA) (GLUTAMATE-1-SEMIALDEHYDE AMINOTRANSFERASE) (GSA-AT)
MtH37Rv-0578c (9I18)	PE_PGRS7	0.450309	0.00886678	PE-PGRS FAMILY PROTEIN
MtH37Rv-0605 (9P19)	Rv0605	0.612365	0.000141478	POSSIBLE RESOLVASE
MtH37Rv-0607 (9J20)	Rv0607	0.589615	0.00391438	HYPOTHETICAL PROTEIN
MtH37Rv-0650 (9J23)	Rv0650	0.494406	0.000137945	POSSIBLE SUGAR KINASE
MtH37Rv-0654 (4I24)	Rv0654	0.604562	0.00047065	PROBABLE DIOXYGENASE
MtH37Rv-0656c (9M23)	Rv0656c	0.469668	0.00868427	CONSERVED HYPOTHETICAL PROTEIN
MtH37Rv-0729 (3O17)	xylB	0.605863	0.00927507	POSSIBLE D-XYLULOSE KINASE XYLB (XYLULOKINASE) (XYLULOSE KINASE)
MtH37Rv-0737 (3N18)	Rv0737	0.567328	0.00582455	POSSIBLE TRANSCRIPTIONAL REGULATORY PROTEIN
MtH37Rv-0746 (9A4)	PE_PGRS9	0.450203	0.00411714	PE-PGRS FAMILY PROTEIN
MtH37Rv-0768 (3L20)	aldA	0.480518	0.00230397	PROBABLE ALDEHYDE DEHYDROGENASE NAD DEPENDANT ALDA (ALDEHYDE DEHYDROGENASE [NAD+])
MtH37Rv-0775 (3I21)	Rv0775	0.651357	0.00687305	CONSERVED HYPOTHETICAL PROTEIN
MtH37Rv-0788 (3L22)	purQ	0.620724	0.00105967	PROBABLE PHOSPHORIBOSYLFORMYLGLYCINAMIDINE SYNTHASE I PURG (FGAM SYNTHASE I)
MtH37Rv-0803 (3M23)	purL	0.648302	0.00287486	PHOSPHORIBOSYLFORMYLGLYCINAMIDINE SYNTHASE II PURL (FGAM SYNTHASE II)
MtH37Rv-0817c (3P24)	Rv0817c	0.653985	0.00422523	PROBABLE CONSERVED EXPORTED PROTEIN
MtH37Rv-0834c (10B14)	PE_PGRS14	0.472972	0.0022937	PE-PGRS FAMILY PROTEIN
MtH37Rv-0836c (4I2)	Rv0836c	0.482511	0.00732009	HYPOTHETICAL PROTEIN
MtH37Rv-0840c (4M2)	pip	0.48379	0.00423846	PROBABLE PROLINE IMINOPEPTIDASE PIP (PROLYL AMINOPEPTIDASE) (PAP)
MtH37Rv-0842 (4O2)	Rv0842	0.410074	0.0049224	PROBABLE CONSERVED INTEGRAL MEMBRANE PROTEIN
MtH37Rv-0895 (4K7)	Rv0895	0.540124	0.000621865	CONSERVED HYPOTHETICAL PROTEIN
MtH37Rv-0899 (4N7)	ompA	0.627617	0.000635465	PROBABLE OUTER MEMBRANE PROTEIN A OMPA
MtH37Rv-0917 (4K9)	betP	0.385773	0.00607347	POSSIBLE GLYCINE BETAINE TRANSPORT INTEGRAL MEMBRANE PROTEIN BETP
MtH37Rv-0959 (5A1)	Rv0959	0.634505	0.001603	CONSERVED HYPOTHETICAL PROTEIN
MtH37Rv-0962c (5D1)	lprP	0.406777	0.00458077	POSSIBLE LIPOPROTEIN LPRP
MtH37Rv-0963c (5E1)	Rv0963c	0.444181	0.0071783	CONSERVED HYPOTHETICAL PROTEIN
MtH37Rv-0964c (5F1)	Rv0964c	0.619838	0.00625423	HYPOTHETICAL PROTEIN
MtH37Rv-0976c (5E2)	Rv0976c	0.554253	0.00660985	CONSERVED HYPOTHETICAL PROTEIN
MtH37Rv-0998 (5D4)	Rv0998	0.580233	0.000509562	CONSERVED HYPOTHETICAL PROTEIN
MtH37Rv-1026 (5E7)	Rv1026	0.53426	0.00572321	CONSERVED HYPOTHETICAL PROTEIN
MtH37Rv-1043c (5E8)	Rv1043c	0.568383	0.00870105	CONSERVED HYPOTHETICAL PROTEIN
MtH37Rv-1051c (5D9)	Rv1051c	0.419166	0.00455769	CONSERVED HYPOTHETICAL PROTEIN
MtH37Rv-1057 (5F9)	Rv1057	0.448381	0.00264809	CONSERVED HYPOTHETICAL PROTEIN
MtH37Rv-1058 (5G9)	fadD14	0.659438	0.00132073	PROBABLE MEDIUM CHAIN FATTY-ACID-COA LIGASE FADD14 (FATTY-ACID-COA SYNTHETASE) (FATTY-ACID-COA SYNTHASE)
MtH37Rv-1063c (5D10)	Rv1063c	0.487607	0.000679518	CONSERVED HYPOTHETICAL PROTEIN
MtH37Rv-1092c (5F12)	coaA	0.600332	0.000325949	Probable pantothenate kinase coaA (Pantothenic acid kinase)
MtH37Rv-1122 (7I3)	gnd2	0.635693	0.00832449	PROBABLE 6-PHOSPHOGLUCONATE DEHYDROGENASE, DECARBOXYLATING GND2
MtH37Rv-1139c (7N4)	Rv1139c	0.61142	0.000258053	CONSERVED HYPOTHETICAL MEMBRANE PROTEIN
MtH37Rv-1151c (7M5)	Rv1151c	0.620008	0.00741668	PROBABLE TRANSCRIPTIONAL REGULATORY PROTEIN
MtH37Rv-1180 (8F21)	pks3	0.226785	0.00708203	PROBABLE POLYKETIDE BETA-KETOACYL SYNTHASE PKS3
MtH37Rv-1185c (8A22)	fadD21	0.4926	0.00473077	PROBABLE FATTY-ACID--COA LIGASE FADD21 (FATTY-ACID-COA SYNTHETASE) (FATTY-ACID-COA SYNTHASE)
MtH37Rv-1189 (7H13)	sigI	0.643016	0.000394317	POSSIBLE ALTERNATIVE RNA POLYMERASE SIGMA FACTOR SIGI
MtH37Rv-1196 (8D22)	PPE18	0.504876	0.00261632	PPE FAMILY PROTEIN
MtH37Rv-1227c (7C17)	Rv1227c	0.554658	0.0029163	PROBABLE TRANSMEMBRANE PROTEIN
MtH37Rv-1258c (7I8)	Rv1258c	0.507819	0.00449925	PROBABLE CONSERVED INTEGRAL MEMBRANE TRANSPORT PROTEIN
MtH37Rv-1259 (7J8)	Rv1259	0.596627	0.00495774	CONSERVED HYPOTHETICAL PROTEIN
MtH37Rv-1290A (11J1)	Rv1290A	0.398559	0.00846466	HYPOTHETICAL PROTEIN
MtH37Rv-1313c (9H7)	Rv1313c	0.645156	0.000696208	POSSIBLE TRANSPOSASE
MtH37Rv-1353c (7A23)	Rv1353c	0.513908	0.00805354	PROBABLE TRANSCRIPTIONAL REGULATORY PROTEIN
MtH37Rv-1361c (9B9)	PPE19	0.349034	0.00256851	PPE FAMILY PROTEIN
MtH37Rv-1371 (5K1)	Rv1371	0.378217	0.00167363	PROBABLE CONSERVED MEMBRANE PROTEIN
MtH37Rv-1372 (5L1)	Rv1372	0.53664	0.000359627	CONSERVED HYPOTHETICAL PROTEIN
MtH37Rv-1385 (5N2)	pyrF	0.52163	0.00290654	PROBABLE OROTIDINE 5'-PHOSPHATE DECARBOXYLASE PYRF (OMP decarboxylase) (OMPdecase)
MtH37Rv-1402 (5O3)	priA	0.548106	0.00166937	PUTATIVE PRIMOSOMAL PROTEIN N' PRIA (Replication factor Y)
MtH37Rv-1414 (9D11)	Rv1414	0.493972	0.00215492	CONSERVED HYPOTHETICAL PROTEIN
MtH37Rv-1450c (9C12)	PE_PGRS27	0.291598	0.00240512	PE-PGRS FAMILY PROTEIN
MtH37Rv-1451 (9D12)	ctaB	0.546595	0.000287458	PROBABLE CYTOCHROME C OXIDASE ASSEMBLY FACTOR CTAB
MtH37Rv-1452c (9E12)	PE_PGRS28	0.243076	0.00325225	PE-PGRS FAMILY PROTEIN
MtH37Rv-1468c (10A19)	PE_PGRS29	0.610364	0.000517823	PE-PGRS FAMILY PROTEIN
MtH37Rv-1536 (5D15)	ileS	0.542811	0.00252388	isoleucyl-tRNA synthetase ileS
MtH37Rv-1587c (10B24)	Rv1587c	0.5933	0.000909969	Partial REP13E12 repeat protein
MtH37Rv-1604 (5E21)	impA	0.640927	0.00519637	Probable inositol monophosphatase impA
MtH37Rv-1622c (5E23)	cydB	0.473128	0.00028654	Probable integral membrane cytochrome D ubiquinol oxidase (subunit II) cydB (Cytochrome BD-I oxidase subunit II)
MtH37Rv-1638A (11I2)	Rv1638A	0.389689	0.00312488	CONSERVED HYPOTHETICAL PROTEIN
MtH37Rv-1654 (7G2)	argB	0.623046	1.54376e-05	Probable Acetylglutamate kinase argB
MtH37Rv-1671 (7H3)	Rv1671	0.58152	0.0016572	PROBABLE MEMBRANE PROTEIN
MtH37Rv-1674c (7C4)	Rv1674c	0.518293	0.00546779	PROBABLE TRANSCRIPTIONAL REGULATORY PROTEIN
MtH37Rv-1675c (7D4)	Rv1675c	0.646471	0.00419489	PROBABLE TRANSCRIPTIONAL REGULATORY PROTEIN
MtH37Rv-1701 (7J19)	Rv1701	0.5999	0.00367902	PROBABLE INTEGRASE/RECOMBINASE
MtH37Rv-1711 (7P19)	Rv1711	0.481712	0.00544964	CONSERVED HYPOTHETICAL PROTEIN
MtH37Rv-1723 (7I21)	Rv1723	0.498586	0.00185558	PROBABLE HYDROLASE
MtH37Rv-1735c (7J22)	Rv1735c	0.40888	0.00678671	HYPOTHETICAL MEMBRANE PROTEIN
MtH37Rv-1752 (7N23)	Rv1752	0.630633	0.00710217	CONSERVED HYPOTHETICAL PROTEIN
MtH37Rv-1758 (7P23)	cut1	0.414018	0.00615845	PROBABLE CUTINASE CUT1
MtH37Rv-1760 (7I24)	Rv1760	0.488026	0.00480771	CONSERVED HYPOTHETICAL PROTEIN
MtH37Rv-1811 (7M15)	mgtC	0.63833	0.00118504	POSSIBLE Mg2+ TRANSPORT P-TYPE ATPASE C MGTC
MtH37Rv-1945 (10K18)	Rv1945	0.651794	0.00138965	CONSERVED HYPOTHETICAL PROTEIN
MtH37Rv-1996 (9I9)	Rv1996	0.1992	0.00317937	CONSERVED HYPOTHETICAL PROTEIN
MtH37Rv-2006 (6I15)	otsB1	0.514156	0.000929277	PROBABLE TREHALOSE-6-PHOSPHATE PHOSPHATASE OTSB1 (TREHALOSE-PHOSPHATASE) (TPP)
MtH37Rv-2013 (9N9)	Rv2013	0.593549	0.00540881	Possible transposase
MtH37Rv-2028c (6L16)	Rv2028c	0.532535	0.000964072	conserved hypothetical protein
MtH37Rv-2040c (6N17)	Rv2040c	0.515643	0.00442561	Probable sugar-transport integral membrane protein ABC transporter
MtH37Rv-2041c (6O17)	Rv2041c	0.480266	0.00915009	Probable sugar-binding lipoprotein
MtH37Rv-2043c (6I18)	pncA	0.642721	0.00061789	pyrazinamidase/nicotinamidase PncA (PZase)
MtH37Rv-2155c (6M20)	murD	0.6075	0.00287514	UDP-N-acetylmuramoylalanine-D-glutamate ligase MurD
MtH37Rv-2162c (9B16)	PE_PGRS38	0.571433	5.94815e-05	conserved hypothetical protein, PE_PGRS
MtH37Rv-2170 (6P21)	Rv2170	0.562853	0.00369172	conserved hypothetical protein
MtH37Rv-2192c (6L24)	trpD	0.491102	0.000935614	Probable anthranilate phosphoribosyltransferase TrpD
MtH37Rv-2276 (5P20)	cyp121	0.608772	0.000132474	Cytochrome P450 121 CYP121
MtH37Rv-2307A (11K3)	Rv2307A	0.62753	0.00369935	HYPOTHETICAL GLYCINE RICH PROTEIN
MtH37Rv-2316 (5K24)	uspA	0.437363	0.00230648	PROBABLE SUGAR-TRANSPORT INTEGRAL MEMBRANE PROTEIN ABC TRANSPORTER USPA
MtH37Rv-2376c (8K17)	cfp2	0.322389	0.000340547	LOW MOLECULAR WEIGHT ANTIGEN CFP2 (LOW MOLECULAR WEIGHT PROTEIN ANTIGEN 2) (CFP-2)
MtH37Rv-2422 (8N18)	Rv2422	0.59199	0.00393319	HYPOTHETICAL PROTEIN
MtH37Rv-2432c (8I19)	Rv2432c	0.631699	0.00431375	HYPOTHETICAL PROTEIN
MtH37Rv-2458 (6G12)	mmuM	0.660046	0.00036309	PROBABLE HOMOCYSTEINE S-METHYLTRANSFERASE MMUM (S-METHYLMETHIONINE:HOMOCYSTEINE METHYLTRANSFERASE) (CYSTEINE METHYLTRANSFERASE)
MtH37Rv-2471 (6D14)	aglA	0.447933	0.00172002	PROBABLE ALPHA-GLUCOSIDASE AGLA (MALTASE) (GLUCOINVERTASE) (GLUCOSIDOSUCRASE) (MALTASE-GLUCOAMYLASE) (LYSOSOMAL ALPHA-GLUCOSIDASE) (ACID MALTASE)
MtH37Rv-2487c (8P20)	PE_PGRS42	0.355523	0.000185624	PE-PGRS FAMILY PROTEIN
MtH37Rv-2488c (6F15)	Rv2488c	0.376308	0.00854405	PROBABLE TRANSCRIPTIONAL REGULATORY PROTEIN (LUXR-FAMILY)
MtH37Rv-2490c (8J21)	PE_PGRS43	0.360088	0.00460955	PE-PGRS FAMILY PROTEIN
MtH37Rv-2498c (6E16)	citE	0.569563	0.00846229	PROBABLE CITRATE (PRO-3S)-LYASE (BETA SUBUNIT) CITE (CITRASE) (CITRATASE) (CITRITASE) (CITRIDESMOLASE) (CITRASE ALDOLASE)
MtH37Rv-2515c (6C18)	Rv2515c	0.454501	0.00497789	CONSERVED HYPOTHETICAL PROTEIN
MtH37Rv-2540c (6H20)	aroF	0.574832	0.000172386	PROBABLE CHORISMATE SYNTHASE AROF (5-ENOLPYRUVYLSHIKIMATE-3-PHOSPHATE PHOSPHOLYASE)
MtH37Rv-2544 (8L22)	lppB	0.534882	0.000216152	PROBABLE CONSERVED LIPOPROTEIN LPPB
MtH37Rv-2551c (6E21)	Rv2551c	0.522485	0.00087	CONSERVED HYPOTHETICAL PROTEIN
MtH37Rv-2552c (6F21)	aroE	0.496155	0.00396603	PROBABLE SHIKIMATE 5-DEHYDROGENASE AROE (5-DEHYDROSHIKIMATE REDUCTASE)
MtH37Rv-2573 (6D23)	Rv2573	0.578388	0.0019477	CONSERVED HYPOTHETICAL PROTEIN
MtH37Rv-2577 (6H23)	Rv2577	0.386233	0.0021595	CONSERVED HYPOTHETICAL PROTEIN
MtH37Rv-2591 (8I24)	PE_PGRS44	0.437192	0.000546125	PE-PGRS FAMILY PROTEIN
MtH37Rv-2634c (9N13)	PE_PGRS46	0.350424	0.0031443	PE-PGRS FAMILY PROTEIN
MtH37Rv-2662 (10D3)	Rv2662	0.578056	0.00520881	HYPOTHETICAL PROTEIN
MtH37Rv-2666 (10H3)	Rv2666	0.664071	0.00254743	PROBABLE TRANSPOSASE FOR INSERTION SEQUENCE ELEMENT IS1081 (FRAGMENT)
MtH37Rv-2786c (2D6)	ribF	0.58569	0.00328207	PROBABLE BIFUNCTIONAL FAD SYNTHETASE/RIBOFLAVIN BIOSYNTHESIS PROTEIN RIBF: RIBOFLAVIN KINASE (FLAVOKINASE) + FMN ADENYLYLTRANSFERASE (FAD PYROPHOSPHORYLASE) (FAD SYNTHETASE)(FAD DIPHOSPHORYLASE) (FLAVIN ADENINE DINUCLEOTUDE SYNTHETASE)
MtH37Rv-2805 (10C8)	Rv2805	0.638772	0.00681866	CONSERVED HYPOTHETICAL PROTEIN
MtH37Rv-2807 (10E8)	Rv2807	0.45578	0.00534042	CONSERVED HYPOTHETICAL PROTEIN
MtH37Rv-2810c (10H8)	Rv2810c	0.562162	0.0072244	PROBABLE TRANSPOSASE
MtH37Rv-2812 (2A8)	Rv2812	0.412253	0.00490219	PROBABLE TRANSPOSASE
MtH37Rv-2813 (2B8)	Rv2813	0.497874	0.00260825	CONSERVED HYPOTHETICAL PROTEIN
MtH37Rv-2825c (2C9)	Rv2825c	0.566458	0.00614518	CONSERVED HYPOTHETICAL PROTEIN
MtH37Rv-2835c (2B10)	ugpA	0.405671	0.00408107	PROBABLE Sn-GLYCEROL-3-PHOSPHATE TRANSPORT INTEGRAL MEMBRANE PROTEIN ABC TRANSPORTER UGPA
MtH37Rv-2851c (2H11)	Rv2851c	0.605526	0.00249315	CONSERVED HYPOTHETICAL PROTEIN
MtH37Rv-2877c (2I2)	Rv2877c	0.528586	0.00215166	PROBABLE CONSERVED INTEGRAL MEMBRANE PROTEIN
MtH37Rv-2885c (10E11)	Rv2885c	0.515414	0.00285717	PROBABLE TRANSPOSASE
MtH37Rv-2886c (10F11)	Rv2886c	0.647543	0.00519225	PROBABLE RESOLVASE
MtH37Rv-2892c (10H11)	PPE45	0.551977	0.00721779	PPE FAMILY PROTEIN
MtH37Rv-2896c (2N3)	Rv2896c	0.618271	0.00164226	CONSERVED HYPOTHETICAL PROTEIN
MtH37Rv-2897c (2O3)	Rv2897c	0.485049	0.00052149	CONSERVED HYPOTHETICAL PROTEIN
MtH37Rv-2917 (2O5)	Rv2917	0.617349	0.00334611	CONSERVED HYPOTHETICAL ALANINE AND ARGININE RICH PROTEIN
MtH37Rv-2918c (2P5)	glnD	0.475952	0.00158971	PROBABLE [PROTEIN-PII] URIDYLYLTRANSFERASE GLND (PII URIDYLYL- TRANSFERASE) (URIDYLYL REMOVING ENZYME) (UTASE)
MtH37Rv-2973c (2O10)	recG	0.595636	0.00363709	PROBABLE ATP-DEPENDENT DNA HELICASE RECG
MtH37Rv-3022A (11J5)	PE29	0.395731	0.00582366	PE FAMILY PROTEIN
MtH37Rv-3022c (10K4)	PPE48	0.432753	0.000688435	PPE FAMILY PROTEIN
MtH37Rv-3026c (3D15)	Rv3026c	0.566752	0.00166437	CONSERVED HYPOTHETICAL PROTEIN
MtH37Rv-3072c (3H19)	Rv3072c	0.559385	0.00125486	CONSERVED HYPOTHETICAL PROTEIN
MtH37Rv-3080c (3F20)	pknK	0.443135	0.00865457	PROBABLE SERINE/THREONINE-PROTEIN KINASE TRANSCRIPTIONAL REGULATORY PROTEIN PKNK (PROTEIN KINASE K) (PSTK K)
MtH37Rv-3107c (3A23)	agpS	0.654583	0.00301703	POSSIBLE ALKYLDIHYDROXYACETONEPHOSPHATE SYNTHASE AGPS (ALKYL-DHAP SYNTHASE) (ALKYLGLYCERONE-PHOSPHATE SYNTHASE)
MtH37Rv-3111 (3D23)	moaC1	0.59271	0.00227978	PROBABLE MOLYBDENUM COFACTOR BIOSYNTHESIS PROTEIN C MOAC1
MtH37Rv-3137 (3I1)	Rv3137	0.426393	0.00924944	PROBABLE MONOPHOSPHATASE
MtH37Rv-3138 (3J1)	pflA	0.612628	0.0018678	PROBABLE PYRUVATE FORMATE LYASE ACTIVATING PROTEIN PFLA (FORMATE ACETYLTRANSFERASE ACTIVATING ENZYME) ([PYRUVATE FORMATE-LYASE] ACTIVATING ENZYME)
MtH37Rv-3162c (3L3)	Rv3162c	0.271616	0.00596132	POSSIBLE INTEGRAL MEMBRANE PROTEIN
MtH37Rv-3167c (3P3)	Rv3167c	0.491451	0.00506156	PROBABLE TRANSCRIPTIONAL REGULATORY PROTEIN (PROBABLY TETR-FAMILY)
MtH37Rv-3170 (3K4)	aofH	0.382548	0.00620641	PROBABLE FLAVIN-CONTAINING MONOAMINE OXIDASE AOFH (AMINE OXIDASE) (MAO)
MtH37Rv-3173c (3M4)	Rv3173c	0.523075	0.00257814	PROBABLE TRANSCRIPTIONAL REGULATORY PROTEIN (PROBABLY TETR/ACRR-FAMILY)
MtH37Rv-3192 (3I6)	Rv3192	0.583176	0.00585792	CONSERVED HYPOTHETICAL ALANINE AND PROLINE-RICH PROTEIN
MtH37Rv-3230c (3I10)	Rv3230c	0.586576	0.000686659	HYPOTHETICAL OXIDOREDUCTASE
MtH37Rv-3252c (3L12)	alkB	0.577313	0.00240496	PROBABLE ALKANE 1-MONOOXYGENASE ALKB (ALKANE 1-HYDROXYLASE) (LAURIC ACID OMEGA-HYDROXYLASE) (OMEGA-HYDROXYLASE) (FATTY ACID OMEGA-HYDROXYLASE) (ALKANE HYDROXYLASE-RUBREDOXIN)
MtH37Rv-3306c (4H5)	amiB1	0.560653	2.49907e-05	PROBABLE AMIDOHYDROLASE AMIB1
MtH37Rv-3332 (4C8)	nagA	0.489916	0.00295666	PROBABLE N-ACETYLGLUCOSAMINE-6-PHOSPHATE DEACETYLASE NAGA (GLCNAC 6-P DEACETYLASE)
MtH37Rv-3335c (4E8)	Rv3335c	0.540557	0.0078874	PROBABLE CONSERVED INTEGRAL MEMBRANE PROTEIN
MtH37Rv-3344c (9C20)	PE_PGRS49	0.642772	0.00506093	PE-PGRS FAMILY PROTEIN
MtH37Rv-3371 (4G10)	Rv3371	0.657729	0.00400083	CONSERVED HYPOTHETICAL PROTEIN
MtH37Rv-3383c (4H11)	idsB	0.657927	0.000156617	POSSIBLE POLYPRENYL SYNTHETASE IDSB (POLYPRENYL TRANSFERASE) (POLYPRENYL DIPHOSPHATE SYNTHASE)
MtH37Rv-3473c (4F19)	bpoA	0.579379	0.0045649	POSSIBLE PEROXIDASE BPOA (NON-HAEM PEROXIDASE)
MtH37Rv-3478 (4H19)	PPE60	0.41265	0.0030725	PE FAMILY PROTEIN
MtH37Rv-3481c (10L20)	Rv3481c	0.600733	0.00152936	PROBABLE INTEGRAL MEMBRANE PROTEIN
MtH37Rv-3544c (2D13)	fadE28	0.475295	0.00314966	PROBABLE ACYL-COA DEHYDROGENASE FADE28
MtH37Rv-3561 (10I24)	fadD3	0.465199	0.00705833	PROBABLE FATTY-ACID-COA LIGASE FADD3 (FATTY-ACID-COA SYNTHETASE) (FATTY-ACID-COA SYNTHASE)
MtH37Rv-3562 (2F14)	fadE31	0.472007	0.00797828	ACYL-COA DEHYDROGENASE FADE31
MtH37Rv-3564 (2H14)	fadE33	0.56998	0.00388313	ACYL-COA DEHYDROGENASE FADE33
MtH37Rv-3571 (2G15)	hmp	0.593815	0.00152827	POSSIBLE HEMOGLOBINE-RELATED PROTEIN HMP
MtH37Rv-3573c (10J24)	fadE34	0.663932	0.00245584	ACYL-COA DEHYDROGENASE FADE34
MtH37Rv-3575c (2B16)	Rv3575c	0.53662	0.00343722	TRANSCRIPTIONAL REGULATORY PROTEIN (PROBABLY LACI-FAMILY)
MtH37Rv-3577 (2D16)	Rv3577	0.542083	0.00750791	CONSERVED HYPOTHETICAL PROTEIN
MtH37Rv-3590c (10M24)	PE_PGRS58	0.495296	0.00598828	PE-PGRS FAMILY PROTEIN
MtH37Rv-3614c (2F19)	Rv3614c	0.418627	4.73862e-06	CONSERVED HYPOTHETICAL PROTEIN
MtH37Rv-3615c (11G1)	Rv3615c	0.419539	0.000578549	CONSERVED HYPOTHETICAL PROTEIN
MtH37Rv-3616c (2G19)	Rv3616c	0.410748	0.0011067	CONSERVED HYPOTHETICAL ALANINE AND GLYCINE RICH PROTEIN
MtH37Rv-3617 (2H19)	ephA	0.54238	0.0025405	PROBABLE EPOXIDE HYDROLASE EPHA (EPOXIDE HYDRATASE) (ARENE-OXIDE HYDRATASE)
MtH37Rv-3625c (2E20)	mesJ	0.455954	0.00539417	POSSIBLE CELL CYCLE PROTEIN MESJ
MtH37Rv-3638 (11F2)	Rv3638	0.628788	0.00638078	POSSIBLE TRANSPOSASE
MtH37Rv-3641c (2H21)	fic	0.514109	0.00160921	POSSIBLE CELL FILAMENTATION PROTEIN FIC
MtH37Rv-3658c (2H22)	Rv3658c	0.458333	0.00316431	PROBABLE CONSERVED TRANSMEMBRANE PROTEIN
MtH37Rv-3659c (2A23)	Rv3659c	0.377415	0.00541856	CONSERVED HYPOTHETICAL PROTEIN
MtH37Rv-3663c (2E23)	dppD	0.525039	0.00206491	PROBABLE DIPEPTIDE-TRANSPORT ATP-BINDING PROTEIN ABC TRANSPORTER DPPD
MtH37Rv-3665c (2G23)	dppB	0.458662	0.00597645	PROBABLE DIPEPTIDE-TRANSPORT INTEGRAL MEMBRANE PROTEIN ABC TRANSPORTER DPPB
MtH37Rv-3686c (11D4)	Rv3686c	0.313676	0.00873992	CONSERVED HYPOTHETICAL PROTEIN
MtH37Rv-3746c (11G5)	PE34	0.565368	0.00896253	PROBABLE PE FAMILY PROTEIN
MtH37Rv-3822 (8A3)	Rv3822	0.393187	0.00513871	CONSERVED HYPOTHETICAL PROTEIN
MtH37Rv-3881c (8D7)	Rv3881c	0.579055	0.000239923	CONSERVED HYPOTHETICAL ALANINE AND GLYCINE RICH PROTEIN
