# Supplementary material for: Contrasting Transcriptional Responses of a Virulent and an Attenuated Strain of Mycobacterium tuberculosis Infecting Macrophages
Source: PLoS One. 2010 Jun 10;5(6):e11066. doi: 10.1371/journal.pone.0011066 (PMC2883559; doi:10.1371/journal.pone.0011066)
Supplement: Table S3 — Gene clusters revealed by chromosome location mapping as differentially expressed intrcellularly in H37Ra compared to H37Rv. The difference between intracellular transcriptional profiles of H37Ra and H37Rv were plotted onto the chromosome using a moving average. Seven clusters of genes differentially expressed between the two strains inside murine macrophages were identified, and are listed below by chromosome position. (0.05 MB XLS) [file pone.0011066.s004.xls]

## Sheet: Supplemental 3
Supplemental table 3: Gene clusters revealed by chromosome location mapping as differentially expressed intrcellularly in H37Ra compared to H37Rv.
The difference between intracellular transcriptional profiles of H37Ra and H37Rv were plotted onto the chromosome using a moving average. Seven clusters of genes differentially expressed between the two strains inside murine macrophages were identified, and are listed below by chromosome position.
Genes highlighted in red/blue mark the genes most highly differentially expressed in these gene clusters, and the direction of regulation.
Cluster	GENE ID	Genome Position	Sig DEG intH37Racellular H37Ra vs Rv	Fold Change	H37Ra vs Rv Mac log	Moving av 11	Moving av 11 >0.58	Moving av 11 <0.58		NAME
1	MtH37Rv-0335c (8P10)	340		1.28643	0.363378	0.046579				PE6 PE FAMILY PROTEIN
1	MtH37Rv-0336 (8I11)	341		1.11957	0.162944	0.2926				Rv0336 CONSERVED 13E12 REPEAT FAMILY PROTEIN
1	MtH37Rv-0337c (2O20)	342		1.23704	0.306889	0.519975				aspC PROBABLE ASPARTATE AMINOTRANSFERASE ASPC (TRANSAMINASE A) (ASPAT)
1	MtH37Rv-0338c (2P20)	343		1.17992	0.238691	0.578762				Rv0338c PROBABLE IRON-SULFUR-BINDING REDUCTASE
1	MtH37Rv-0339c (2I21)	344		-1.01201	-0.0172208	0.58197	0.58197			Rv0339c POSSIBLE TRANSCRIPTIONAL REGULATORY PROTEIN
1	MtH37Rv-0340 (2J21)	345		1.20599	0.270222	0.581462	0.581462			Rv0340 CONSERVED HYPOTHETICAL PROTEIN
1	MtH37Rv-0341 (2K21)	346	Induced H37Ra	6.88132	2.78269	0.512736				iniB ISONIAZID INDUCTIBLE GENE PROTEIN INIB
1	MtH37Rv-0342 (2L21)	347		3.78464	1.92016	0.508693				iniA ISONIAZID INDUCTIBLE GENE PROTEIN INIA
1	MtH37Rv-0343 (2M21)	348		1.3044	0.38339	0.496161				iniC ISONIAZID INDUCTIBLE GENE PROTEIN INIC
1	MtH37Rv-0344c (2N21)	349		1.13348	0.180756	0.490897				lpqJ PROBABLE LIPOPROTEIN LPQJ
2	MtH37Rv-1174c (8C21)	1199		1.08027	0.111391	-0.0346567				Rv1174c HYPOTHETICAL PROTEIN
2	MtH37Rv-1175c (8D21)	1200		1.21912	0.285843	-0.260056				fadH PROBABLE NADPH DEPENDENT 2,4-DIENOYL-COA REDUCTASE FADH (2,4-dienoyl coenzyme A reductase) (4-enoyl-CoA reductase)
2	MtH37Rv-1176c (7F24)	1201				-0.523735				Rv1176c CONSERVED HYPOTHETICAL PROTEIN
2	MtH37Rv-1177 (8E21)	1202	Induced H37Ra	1.52535	0.60914	-0.811256		-0.811256		fdxC PROBABLE FERREDOXIN FDXC
2	MtH37Rv-1178 (7A13)	1203		-1.06874	-0.095914	-0.997785		-0.997785		Rv1178 PROBABLE AMINOTRANSFERASE
2	MtH37Rv-1179c (7B13)	1204		-2.05189	-1.03695	-0.997785		-0.997785		Rv1179c HYPOTHETICAL PROTEIN
2	MtH37Rv-1180 (8F21)	1205	Repressed H37Ra	-4.26987	-2.09419	-1.22735		-1.22735		pks3 PROBABLE POLYKETIDE BETA-KETOACYL SYNTHASE PKS3
2	MtH37Rv-1181 (8G21)	1206	Repressed H37Ra	-4.4376	-2.14978	-1.2924		-1.2924		pks4 PROBABLE POLYKETIDE BETA-KETOACYL SYNTHASE PKS4
2	MtH37Rv-1182 (7C13)	1207	Repressed H37Ra	-7.197	-2.8474	-1.2637		-1.2637		papA3 PROBABLE CONSERVED POLYKETIDE SYNTHASE ASSOCIATED PROTEIN PAPA3
2	MtH37Rv-1183 (8H21)	1208	Repressed H37Ra	-3.39216	-1.7622	-1.38537		-1.38537		mmpL10 PROBABLE CONSERVED TRANSMEMBRANE TRANSPORT PROTEIN MMPL10
2	MtH37Rv-1184c (7D13)	1209				-1.426		-1.426		Rv1184c POSSIBLE EXPORTED PROTEIN
2	MtH37Rv-1185c (8A22)	1210	Repressed H37Ra	-3.87624	-1.95466	-1.34559		-1.34559		fadD21 PROBABLE FATTY-ACID--COA LIGASE FADD21 (FATTY-ACID-COA SYNTHETASE) (FATTY-ACID-COA SYNTHASE)
2	MtH37Rv-1186c (7E13)	1211		-1.23083	-0.299626	-1.26242		-1.26242		Rv1186c CONSERVED HYPOTHETICAL PROTEIN
2	MtH37Rv-1187 (7F13)	1212		-2.00759	-1.00546	-1.01419		-1.01419		rocA PROBABLE PYRROLINE-5-CARBOXYLATE DEHYDROGENASE ROCA
2	MtH37Rv-1188 (7G13)	1213		-1.52361	-0.607497	-0.681182		-0.681182		Rv1188 PROBABLE PROLINE DEHYDROGENASE
2	MtH37Rv-1189 (7H13)	1214		-1.41642	-0.502252	-0.516912				sigI POSSIBLE ALTERNATIVE RNA POLYMERASE SIGMA FACTOR SIGI
2	MtH37Rv-1190 (7A14)	1215		-1.17517	-0.232872	-0.558732				Rv1190 CONSERVED HYPOTHETICAL PROTEIN
2	MtH37Rv-1191 (7B14)	1216				-0.527419				Rv1191 CONSERVED HYPOTHETICAL PROTEIN
2	MtH37Rv-1192 (7C14)	1217		1.06017	0.0842907	-0.470441				Rv1192 HYPOTHETICAL PROTEIN
3	MtH37Rv-1356c (7D23)	1383		1.06461	0.0903273	-0.311661				Rv1356c HYPOTHETICAL PROTEIN
3	MtH37Rv-1357c (7E23)	1384				-0.363447				Rv1357c CONSERVED HYPOTHETICAL PROTEIN
3	MtH37Rv-1358 (7F23)	1385				-0.377173				Rv1358 PROBABLE TRANSCRIPTIONAL REGULATORY PROTEIN
3	MtH37Rv-1359 (7G23)	1386		-1.18696	-0.247269	-0.406527				Rv1359 PROBABLE TRANSCRIPTIONAL REGULATORY PROTEIN
3	MtH37Rv-1360 (7H23)	1387		-1.11797	-0.160876	-0.420999				Rv1360 PROBABLE OXIDOREDUCTASE
3	MtH37Rv-1361c (9B9)	1388	Repressed H37Ra	-6.72789	-2.75015	-0.51732				PPE19 PPE FAMILY PROTEIN
3	MtH37Rv-1362c (7A24)	1389		-1.71444	-0.77774	-0.604127		-0.604127		Rv1362c POSSIBLE MEMBRANE PROTEIN
3	MtH37Rv-1363c (9C9)	1390		-1.08255	-0.114429	-0.644756		-0.644756		Rv1363c POSSIBLE MEMBRANE PROTEIN
3	MtH37Rv-1364c (7B24)	1391		-1.23094	-0.299761	-0.566612				Rv1364c CONSERVED HYPOTHETICAL PROTEIN
3	MtH37Rv-1365c (9D9)	1392		1.08775	0.121341	-0.554485				Rv1365c CONSERVED HYPOTHETICAL PROTEIN
4	MtH37Rv-1978 (6N6)	2014		1.03112	0.04421	0.13472				Rv1978 CONSERVED HYPOTHETICAL PROTEIN
4	MtH37Rv-1979c (9J8)	2015		-1.09599	-0.132231	0.161732				Rv1979c POSSIBLE CONSERVED PERMEASE
4	MtH37Rv-1980c (6O6)	2016		-1.3906	-0.475712	0.161732				mpt64 IMMUNOGENIC PROTEIN MPT64 (ANTIGEN MPT64/MPB64)
4	MtH37Rv-1981c (9K8)	2017		1.15899	0.212864	0.246668				nrdF1 RIBONUCLEOSIDE-DIPHOSPHATE REDUCTASE (BETA CHAIN) NRDF1 (RIBONUCLEOTIDE REDUCTASE SMALL SUBUNIT) (R2F PROTEIN)
4	MtH37Rv-1982c (6P6)	2018		1.96965	0.977938	0.216543				Rv1982c CONSERVED HYPOTHETICAL PROTEIN
4	MtH37Rv-1983 (9L8)	2019		1.45331	0.53934	0.266782				PE_PGRS35 PE-PGRS FAMILY PROTEIN
4	MtH37Rv-1984c (6I13)	2020		1.27529	0.35082	0.291513				cfp21 PROBABLE CUTINASE PRECURSOR CFP21
4	MtH37Rv-1985c (6J13)	2021				0.44258				Rv1985c PROBABLE TRANSCRIPTIONAL REGULATORY PROTEIN (PROBABLY LYSR-FAMILY)
4	MtH37Rv-1986 (6K13)	2022	Induced H37Ra	1.90021	0.926157	0.571677				Rv1986 PROBABLE CONSERVED INTEGRAL MEMBRANE PROTEIN
4	MtH37Rv-1987 (6L13)	2023		-1.03856	-0.0545862	0.699592	0.699592			Rv1987 POSSIBLE CHITINASE
4	MtH37Rv-1988 (6M13)	2024		1.21337	0.279024	0.780619	0.780619			Rv1988 PROBABLE METHYLTRANSFERASE
4	MtH37Rv-1989c (6N13)	2025				0.810779	0.810779			Rv1989c HYPOTHETICAL PROTEIN
4	MtH37Rv-1990A (11M2)	2026		2.3414	1.22737	1.02374	1.02374			Rv1990A POSSIBLE DEHYDROGENASE (FRAGMENT)
4	MtH37Rv-1990c (9M8)	2027		1.609	0.686162	0.959018	0.959018			Rv1990c PROBABLE TRANSCRIPTIONAL REGULATORY PROTEIN
4	MtH37Rv-1991c (9N8)	2028	Induced H37Ra	2.57416	1.3641	0.926273	0.926273			Rv1991c CONSERVED HYPOTHETICAL PROTEIN
4	MtH37Rv-1992c (6O13)	2029	Induced H37Ra	3.26523	1.70718	1.01531	1.01531			ctpG PROBABLE METAL CATION TRANSPORTER P-TYPE ATPASE G CTPG
4	MtH37Rv-1993c (9O8)	2030				1.02273	1.02273			Rv1993c CONSERVED HYPOTHETICAL PROTEIN
4	MtH37Rv-1994c (9P8)	2031		4.15393	2.05448	0.942654	0.942654			Rv1994c PROBABLE TRANSCRIPTIONAL REGULATORY PROTEIN
4	MtH37Rv-1995 (6P13)	2032		1.3578	0.441272	0.835967	0.835967			Rv1995 HYPOTHETICAL PROTEIN
4	MtH37Rv-1996 (9I9)	2033		1.54912	0.631453	0.775447	0.775447			Rv1996 CONSERVED HYPOTHETICAL PROTEIN
4	MtH37Rv-1997 (6I14)	2034		1.67803	0.746764	0.608516	0.608516			ctpF PROBABLE METAL CATION TRANSPORTER P-TYPE ATPASE A CTPF
4	MtH37Rv-1998c (6J14)	2035		1.27082	0.345755	0.484336				Rv1998c CONSERVED HYPOTHETICAL PROTEIN
4	MtH37Rv-1999c (6K14)	2036		1.16635	0.221999	0.471649				Rv1999c PROBABLE CONSERVED INTEGRAL MEMBRANE PROTEIN
4	MtH37Rv-2000 (6L14)	2037		1.11768	0.160501	0.34039				Rv2000 HYPOTHETICAL PROTEIN
4	MtH37Rv-2001 (6M14)	2038		1.05772	0.0809605	0.305816				Rv2001 conserved hypothetical protein
5	MtH37Rv-3463 (4F18)	3530		1.12306	0.167438	0.0936834				Rv3463 CONSERVED HYPOTHETICAL PROTEIN
5	MtH37Rv-3464 (4G18)	3531		1.22168	0.288862	0.0498646				rmlB dTDP-GLUCOSE 4,6-DEHYDRATASE RMLB
5	MtH37Rv-3465 (4H18)	3532		1.13711	0.185373	0.0615386				rmlC dTDP-4-DEHYDRORHAMNOSE 3,5-EPIMERASE RMLC (dTDP-4-KETO-6-DEOXYGLUCOSE 3,5-EPIMERASE) (dTDP-L-RHAMNOSE SYNTHETASE) (THYMIDINE DIPHOSPHO-4-KETO-RHAMNOSE 3,5-EPIMERASE)
5	MtH37Rv-3466 (10O19)	3533		-1.00067	-0.000967796	-0.00302782				Rv3466 CONSERVED HYPOTHETICAL PROTEIN
5	MtH37Rv-3467 (4A19)	3534		-1.23015	-0.298836	-0.0495863				Rv3467 CONSERVED HYPOTHETICAL PROTEIN
5	MtH37Rv-3468c (4B19)	3535		-1.08592	-0.118924	-0.0945853				Rv3468c POSSIBLE DTDP-GLUCOSE 4,6-DEHYDRATASE
5	MtH37Rv-3469c (10P19)	3536		-1.11289	-0.154311	-0.111399				mhpE PROBABLE 4-HYDROXY-2-OXOVALERATE ALDOLASE MHPE (HOA)
5	MtH37Rv-3470c (4C19)	3537				-0.130858				ilvB2 PROBABLE ACETOLACTATE SYNTHASE (LARGE SUBUNIT) ILVB2 (AHAS) (ACETOHYDROXY-ACID SYNTHASE LARGE SUBUNIT) (ALS)
5	MtH37Rv-3471c (4D19)	3538		-1.23633	-0.306068	-0.194356				Rv3471c CONSERVED HYPOTHETICAL PROTEIN
5	MtH37Rv-3472 (4E19)	3539		-1.26504	-0.339184	-0.480233				Rv3472 CONSERVED HYPOTHETICAL PROTEIN
5	MtH37Rv-3473c (4F19)	3540		-1.29167	-0.369236	-0.639496		-0.639496		bpoA POSSIBLE PEROXIDASE BPOA (NON-HAEM PEROXIDASE)
5	MtH37Rv-3474 (10I20)	3541		-1.00048	-0.000694825	-0.806039		-0.806039		Rv3474 POSSIBLE TRANSPOSASE FOR INSERTION ELEMENT IS6110 [FIRST PART]
5	MtH37Rv-3475 (10J20)	3542		1.06753	0.0942704	-0.833028		-0.833028		Rv3475 POSSIBLE TRANSPOSASE FOR INSERTION ELEMENT IS6110 [SECOND PART]
5	MtH37Rv-3476c (4G19)	3543		-1.36567	-0.449614	-0.766773		-0.766773		kgtP PROBABLE DICARBOXYLIC ACID TRANSPORT INTEGRAL MEMBRANE PROTEIN KGTP (DICARBOXYLATE TRANSPORTER)
5	MtH37Rv-3477 (10K20)	3544	Repressed H37Ra	-7.25882	-2.85973	-0.70087		-0.70087		PE31 PE FAMILY PROTEIN
5	MtH37Rv-3478 (4H19)	3545	Repressed H37Ra	-3.71012	-1.89146	-0.624888		-0.624888		PPE60 PE FAMILY PROTEIN
5	MtH37Rv-3479 (4A20)	3546	Repressed H37Ra	-3.44463	-1.78435	-0.566167				Rv3479 POSSIBLE TRANSMEMBRANE PROTEIN
5	MtH37Rv-3480c (4B20)	3547		-1.34184	-0.424209	-0.572214				Rv3480c CONSERVED HYPOTHETICAL PROTEIN
5	MtH37Rv-3481c (10L20)	3548		-1.07491	-0.104214	-0.646828		-0.646828		Rv3481c PROBABLE INTEGRAL MEMBRANE PROTEIN
5	MtH37Rv-3482c (4C20)	3549		1.33687	0.418863	-0.826112		-0.826112		Rv3482c PROBABLE CONSERVED MEMBRANE PROTEIN
5	MtH37Rv-3483c (4D20)	3550		1.4109	0.49662	-0.62275		-0.62275		Rv3483c CONSERVED HYPOTHETICAL PROTEIN
5	MtH37Rv-3484 (4E20)	3551		1.21141	0.276688	-0.43039				cpsA POSSIBLE CONSERVED PROTEIN CPSA
5	MtH37Rv-3485c (4F20)	3552		-1.04769	-0.0672075	-0.245543				Rv3485c PROBABLE SHORT-CHAIN TYPE DEHYDROGENASE/REDUCTASE
5	MtH37Rv-3486 (4G20)	3553		-1.6546	-0.726486	-0.232653				Rv3486 CONSERVED HYPOTHETICAL PROTEIN
5	MtH37Rv-3487c (10M20)	3554		-5.35817	-2.42174	-0.269607				lipF PROBABLE ESTERASE/LIPASE LIPF
5	MtH37Rv-3488 (10N20)	3555				-0.357573				Rv3488 CONSERVED HYPOTHETICAL PROTEIN
5	MtH37Rv-3489 (10O20)	3556		1.02253	0.0321371	-0.452483				Rv3489 HYPOTHETICAL PROTEIN
5	MtH37Rv-3490 (4H20)	3557		1.04544	0.0641159	-0.475018				otsA PROBABLE ALPHA, ALPHA-TREHALOSE-PHOSPHATE SYNTHASE [UDP-FORMING] OTSA (TREHALOSE-6-PHOSPHATE SYNTHASE) (UDP-GLUCOSE-GLUCOSEPHOSPHATE GLUCOSYLTRANSFERASE) (TREHALOSEPHOSPHATE-UDP GLUCOSYLTRANSFERASE) (TREHALOSE-6-PHOSPHATE SYNTHETASE) (TREHALOSE-PHOSPHATE SYNTHASE) (TREHALOSE-PHOSPHATE SYNTHETASE) (TRANSGLUCOSYLASE) (TREHALOSEPHOSPHATE-UDP GLUCOSYL TRANSFERASE)
5	MtH37Rv-3491 (4A21)	3558		-1.22715	-0.295308	-0.470588				Rv3491 HYPOTHETICAL PROTEIN
5	MtH37Rv-3492c (4B21)	3559		-1.38872	-0.473753	-0.438601				Rv3492c CONSERVED HYPOTHETICAL MCE ASSOCIATED PROTEIN
5	MtH37Rv-3493c (10P20)	3560		-1.3763	-0.460794	-0.132999				Rv3493c CONSERVED HYPOTHETICAL MCE ASSOCIATED ALANINE AND VALINE RICH PROTEIN
6	MtH37Rv-3604c (2G18)	3672		1.09258	0.127734	0.0326504				Rv3604c PROBABLE CONSERVED TRANSMEMBRANE PROTEIN RICH IN ALANINE AND ARGININE AND PROLINE
6	MtH37Rv-3605c (2H18)	3673		1.24626	0.317611	0.0119305				Rv3605c PROBABLE CONSERVED SECRETED PROTEIN
6	MtH37Rv-3606c (2A19)	3674		-1.16315	-0.218033	-0.15673				folK 2-AMINO-4-HYDROXY-6-HYDROXYMETHYLDIHYDROPTERIDINE PYROPHOSPHOKINASE FOLK (7,8-DIHYDRO-6-HYDROXYMETHYLPTERIN-PYROPHOSPHOKINASE) (HPPK) (6-HYDROXYMETHYL-7,8-DIHYDROPTERIN PYROPHOSPHOKINASE) (PPPK) (2-AMINO-4-HYDROXY-6-HYDROXYMETHYLDIHYDROPTERIDINE DIPHOSPHOKINASE) (7,8-DIHYDRO-6-HYDROXYMETHYLPTERIN-DIPHOSPHOKINASE) (6-HYDROXYMETHYL-7,8-DIHYDROPTERIN DIPHOSPHOKINASE)
6	MtH37Rv-3607c (2B19)	3675		-1.18063	-0.239559	-0.218109				folB PROBABLE DIHYDRONEOPTERIN ALDOLASE FOLB (DHNA)
6	MtH37Rv-3608c (2C19)	3676		1.03952	0.05592	-0.349051				folP1 DIHYDROPTEROATE SYNTHASE 1 FOLP (DHPS 1) (DIHYDROPTEROATE PYROPHOSPHORYLASE 1) (DIHYDROPTEROATE DIPHOSPHORYLASE 1)
6	MtH37Rv-3609c (2D19)	3677		1.64425	0.717434	-0.474762				folE GTP CYCLOHYDROLASE I FOLE (GTP-CH-I)
6	MtH37Rv-3610c (2E19)	3678		-1.19546	-0.25756	-0.618533		-0.618533		ftsH MEMBRANE-BOUND PROTEASE FTSH (CELL DIVISION PROTEIN)
6	MtH37Rv-3611 (11D1)	3679		-2.93583	-1.55377	-0.747462		-0.747462		Rv3611 HYPOTHETICAL ARGININE AND PROLINE RICH PROTEIN
6	MtH37Rv-3612c (11E1)	3680	Repressed H37Ra	-1.5052	-0.589953	-0.733436		-0.733436		Rv3612c CONSERVED HYPOTHETICAL PROTEIN
6	MtH37Rv-3613c (11F1)	3681	Repressed H37Ra	-3.35647	-1.74695	-0.766236		-0.766236		Rv3613c HYPOTHETICAL PROTEIN
6	MtH37Rv-3614c (2F19)	3682	Repressed H37Ra	-3.56835	-1.83526	-0.75449		-0.75449		Rv3614c CONSERVED HYPOTHETICAL PROTEIN
6	MtH37Rv-3615c (11G1)	3683	Repressed H37Ra	-2.73918	-1.45375	-0.783183		-0.783183		Rv3615c CONSERVED HYPOTHETICAL PROTEIN
6	MtH37Rv-3616c (2G19)	3684		-2.14445	-1.10061	-0.800169		-0.800169		Rv3616c CONSERVED HYPOTHETICAL ALANINE AND GLYCINE RICH PROTEIN
6	MtH37Rv-3617 (2H19)	3685		-1.04518	-0.0637514	-0.65735		-0.65735		ephA PROBABLE EPOXIDE HYDROLASE EPHA (EPOXIDE HYDRATASE) (ARENE-OXIDE HYDRATASE)
6	MtH37Rv-3618 (2A20)	3686		-1.51609	-0.600358	-0.620705		-0.620705		Rv3618 POSSIBLE MONOOXYGENASE
6	MtH37Rv-3619c (11H1)	3687		1.13692	0.185129	-0.469629				Rv3619c PUTATIVE ESAT-6 LIKE PROTEIN 1
6	MtH37Rv-3620c (11A2)	3688		1.32116	0.401806	-0.314474				Rv3620c PUTATIVE ESAT-6 LIKE PROTEIN 10
6	MtH37Rv-3621c (2B20)	3689		-1.36075	-0.444401	-0.130766				PPE65 PPE FAMILY PROTEIN
6	MtH37Rv-3622c (11B2)	3690		1.01202	0.0172381	-0.0349472				PE32 PE FAMILY PROTEIN
7	MtH37Rv-3814c (11F7)	3887		1.15793	0.211548	0.0925608				Rv3814c POSSIBLE ACYLTRANSFERASE
7	MtH37Rv-3815c (11G7)	3888		1.09994	0.137429	0.147875				Rv3815c POSSIBLE ACYLTRANSFERASE
7	MtH37Rv-3816c (11H7)	3889				0.0661967				Rv3816c POSSIBLE ACYLTRANSFERASE
7	MtH37Rv-3817 (8F2)	3890				-0.30473				Rv3817 POSSIBLE PHOSPHOTRANSFERASE
7	MtH37Rv-3818 (8G2)	3891		1.02338	0.0333426	-0.618142		-0.618142		Rv3818 HYPOTHETICAL PROTEIN
7	MtH37Rv-3819 (11A8)	3892		-1.20908	-0.273905	-0.872362		-0.872362		Rv3819 HYPOTHETICAL PROTEIN
7	MtH37Rv-3820c (8H2)	3893		1.08625	0.11935	-1.00785		-1.00785		papA2 POSSIBLE CONSERVED POLYKETIDE SYNTHASE ASSOCIATED PROTEIN PAPA2
7	MtH37Rv-3821 (11B8)	3894		-1.35384	-0.437058	-1.11858		-1.11858		Rv3821 PROBABLE CONSERVED INTEGRAL MEMBRANE PROTEIN
7	MtH37Rv-3822 (8A3)	3895	Repressed H37Ra	-7.47056	-2.90122	-1.01643		-1.01643		Rv3822 CONSERVED HYPOTHETICAL PROTEIN
7	MtH37Rv-3823c (11C8)	3896	Repressed H37Ra	-3.56679	-1.83463	-0.941657		-0.941657		mmpL8 PROBABLE CONSERVED INTEGRAL MEMBRANE TRANSPORT PROTEIN MMPL8
7	MtH37Rv-3824c (8B3)	3897		-7.49602	-2.90613	-0.942568		-0.942568		papA1 PROBABLE CONSERVED POLYKETIDE SYNTHASE ASSOCIATED PROTEIN PAPA1
7	MtH37Rv-3825c (11D8)	3898				-1.01686		-1.01686		pks2 POLYKETIDE SYNTHASE PKS2
7	MtH37Rv-3826 (11E8)	3899	Repressed H37Ra	-1.67996	-0.748428	-1.02012		-1.02012		fadD23 PROBABLE FATTY-ACID-COA LIGASE FADD23 (FATTY-ACID-COA SYNTHETASE) (FATTY-ACID-COA SYNTHASE)
7	MtH37Rv-3827c (11F8)	3900		-1.14806	-0.199202	-0.911502		-0.911502		Rv3827c POSSIBLE TRANSPOSASE
7	MtH37Rv-3828c (11G8)	3901		-1.20472	-0.2687	-0.555275				Rv3828c POSSIBLE RESOLVASE
7	MtH37Rv-3829c (8C3)	3902		1.01694	0.0242323	-0.345191				Rv3829c PROBABLE DEHYDROGENASE
