# Supplementary material for: Contrasting Transcriptional Responses of a Virulent and an Attenuated Strain of Mycobacterium tuberculosis Infecting Macrophages
Source: PLoS One. 2010 Jun 10;5(6):e11066. doi: 10.1371/journal.pone.0011066 (PMC2883559; doi:10.1371/journal.pone.0011066)
Supplement: Table S4 — Genes common to different intracellular expression studies and macrophage TraSH. (0.02 MB XLS) [file pone.0011066.s005.xls]

## Sheet: Supplemental 4
Supplemental table 4: Genes common to different intracellular expression studies and macrophage TraSH
Gene common to our study, Schnappinger et al., 2003 and TraSH in macrophages (Rengarajan et al., 2005)
ahpD	ALKYL HYDROPEROXIDE REDUCTASE D PROTEIN AHPD (ALKYL HYDROPEROXIDASE D)
Genes common to our study and Schnappinger et al, 2003
35kd_ag	CONSERVED 35 KDA ALANINE RICH PROTEIN
ahpC	ALKYL HYDROPEROXIDE REDUCTASE C PROTEIN AHPC (ALKYL HYDROPEROXIDASE C)
clpP1	PROBABLE ATP-DEPENDENT CLP PROTEASE PROTEOLYTIC SUBUNIT 1 CLPP1 (ENDOPEPTIDASE CLP)
Csd	PROBABLE CYSTEINE DESULFURASE CSD
fadB2	PROBABLE 3-HYDROXYBUTYRYL-COA DEHYDROGENASE FADB2 (BETA-HYDROXYBUTYRYL-COA DEHYDROGENASE) (BHBD)
fadD19	PROBABLE FATTY-ACID-COA LIGASE FADD19 (FATTY-ACID-COA SYNTHETASE) (FATTY-ACID-COA SYNTHASE)
fadD26	FATTY-ACID-COA LIGASE FADD26 (FATTY-ACID-COA SYNTHETASE) (FATTY-ACID-COA SYNTHASE)
fadD33	POSSIBLE POLYKETIDE SYNTHASE FADD33
fadE5	PROBABLE ACYL-COA DEHYDROGENASE FADE5
Icl	ISOCITRATE LYASE ICL (ISOCITRASE) (ISOCITRATASE)
lprD	PROBABLE CONSERVED LIPOPROTEIN LPRD
mbtB	PHENYLOXAZOLINE SYNTHASE MBTB (PHENYLOXAZOLINE SYNTHETASE)
mbtD	POLYKETIDE SYNTHETASE MBTD (POLYKETIDE SYNTHASE)
mbtE	PEPTIDE SYNTHETASE MBTE (PEPTIDE SYNTHASE)
mbtF	PEPTIDE SYNTHETASE MBTF (PEPTIDE SYNTHASE)
mbtG	LYSINE-N-OXYGENASE MBTG (L-LYSINE 6-MONOOXYGENASE) (LYSINE N6-HYDROXYLASE)
mbtH	PUTATIVE CONSERVED PROTEIN MBTH
mbtI	PUTATIVE ISOCHORISMATE SYNTHASE MBTI
mbtJ	PUTATIVE ACETYL HYDROLASE MBTJ
pckA	PROBABLE PHOSPHOENOLPYRUVATE CARBOXYKINASE [GTP] PCKA (PHOSPHOENOLPYRUVATE CARBOXYLASE) (PEPCK)(PEP CARBOXYKINASE)
sigB	RNA POLYMERASE SIGMA FACTOR SIGB
sigE	ALTERNATIVE RNA POLYMERASE SIGMA FACTOR SIGE
umaA	CONSERVED HYPOTHETICAL PROTEIN
eccA3	ESX CONSERVED COMPONENT ECCA3
Rv0283	POSSIBLE CONSERVED MEMBRANE PROTEIN
Rv0284	POSSIBLE CONSERVED MEMBRANE PROTEIN
Rv0885	CONSERVED HYPOTHETICAL PROTEIN
Rv1072	PROBABLE CONSERVED TRANSMEMBRANE PROTEIN
Rv1130	CONSERVED HYPOTHETICAL PROTEIN
Rv1348	PROBABLE DRUGS-TRANSPORT TRANSMEMBRANE ATP-BINDING PROTEIN ABC TRANSPORTER
Rv1349	PROBABLE DRUGS-TRANSPORT TRANSMEMBRANE ATP-BINDING PROTEIN ABC TRANSPORTER
Rv1397c	CONSERVED HYPOTHETICAL PROTEIN
Rv1461	CONSERVED HYPOTHETICAL PROTEIN
Rv1462	CONSERVED HYPOTHETICAL PROTEIN
Rv1465	POSSIBLE NITROGEN FIXATION RELATED PROTEIN
Rv1592c	CONSERVED HYPOTHETICAL PROTEIN
Rv2617c	PROBABLE TRANSMEMBRANE PROTEIN
Rv2619c	CONSERVED HYPOTHETICAL PROTEIN
Rv2660c	HYPOTHETICAL PROTEIN
Rv2706c	HYPOTHETICAL PROTEIN
Rv2791c	PROBABLE TRANSPOSASE
Rv2949c	CONSERVED HYPOTHETICAL PROTEIN
Rv3115	PROBABLE TRANSPOSASE
Rv3197	PROBABLE CONSERVED ATP-BINDING PROTEIN ABC TRANSPORTER
Rv3402c	CONSERVED HYPOTHETICAL PROTEIN
Rv3403c	HYPOTHETICAL PROTEIN
Rv3526	POSSIBLE OXIDOREDUCTASE
Rv3839	CONSERVED HYPOTHETICAL PROTEIN
Genes common to our study and macrophage TraSH (Rengarajan et al, 2005)
clpC	PROBABLE ATP-DEPENDENT CLP PROTEASE ATP-BINDING SUBUNIT CLPC
fabG1	3-OXOACYL-[ACYL-CARRIER PROTEIN] REDUCTASE FABG1 (3-KETOACYL-ACYL CARRIER PROTEIN REDUCTASE) (MYCOLIC ACID BIOSYNTHESIS A PROTEIN)
opcA	PUTATIVE OXPP CYCLE PROTEIN OPCA
phoT	PROBABLE PHOSPHATE-TRANSPORT ATP-BINDING PROTEIN ABC TRANSPORTER PHOT
rodA	PROBABLE CELL DIVISION PROTEIN RODA
secA2	POSSIBLE PREPROTEIN TRANSLOCASE SECA2
sigH	ALTERNATIVE RNA POLYMERASE SIGMA-E FACTOR (SIGMA-24) SIGH (RPOE)
Rv0464c	CONSERVED HYPOTHETICAL PROTEIN
Rv1211	CONSERVED HYPOTHETICAL PROTEIN
Rv1331	CONSERVED HYPOTHETICAL PROTEIN
Rv1334	CONSERVED HYPOTHETICAL PROTEIN
Rv2708c	CONSERVED HYPOTHETICAL PROTEIN
Rv3033	HYPOTHETICAL PROTEIN
Rv3269	CONSERVED HYPOTHETICAL PROTEIN
Rv3311	CONSERVED HYPOTHETICAL PROTEIN
Rv3480c	CONSERVED HYPOTHETICAL PROTEIN
Rv3868	CONSERVED HYPOTHETICAL PROTEIN
