# Supplementary material for: Contrasting Transcriptional Responses of a Virulent and an Attenuated Strain of Mycobacterium tuberculosis Infecting Macrophages
Source: PLoS One. 2010 Jun 10;5(6):e11066. doi: 10.1371/journal.pone.0011066 (PMC2883559; doi:10.1371/journal.pone.0011066)
Supplement: Table S5 — Primers (5′-3′) used in qPCR validation of microarray results. (0.02 MB XLS) [file pone.0011066.s006.xls]

## Sheet: Supplemental 5
Supplemental table 5: Primers (5'-3') used in qPCR validation of microarray results.
Sequence Name	Sequence
Rv1182papA3_for	ACCGTGATGATGCTCGATGA
Rv1182papA3_rev	GAATTAGGCCGGTGAACCAA
Rv0824cdesA_for	CGCATCCACCTCGACGAAGT
Rv0824cdesA_rev	GTTGGCGTTGCTTGGACACC
Rv3616c_for	AACTGGCAGACCTCGATCGT
Rv3616c_rev	GTTGAGTCGCGTTGATCAGC
Rv3822CHP_for	CCTCAGATCGGCGCGAATTA
Rv3822CHP_rev	GCCGCATCGAGATTGTTCGT
Rv0757phoP_for	GCTGTCGGTGAGCCTCAAGT
Rv0757phoP_rev	CCGCGATCTTGTCCTGTAGC
Rv0341iniB_for	AATGGCCAGATCGGAGTTGC
Rv0341iniB_rev	CTTGCGTTGGAAGCCAACAC
Rv3613c_CHP_for	AAAGCTTTGGCGCGCCTTCAT
Rv3613c_CHP_rev	ACTCGGGTCAATTGAGTCATCCAG
Rv3614c_CHP_for	TGGACTTGCCCGGAAATGACTT
Rv3614c_CHP_rev	AAAGCGCGATCTCTTGTTCGGT
Rv3615c_CHP_for	TGGACTTGCCCGGAAATGACTT
Rv3615c_CHP_rev	AAAGCGCGATCTCTTGTTCGGT
Rv1180_pks3_for	TCTTTGTGCCGCAAGCGAAT
Rv1180_pks3_rev	AAGATGGCATGCACGTTGGT
Rv1181_pks4_for	TCTTTGTGCCGCAAGCGAAT
Rv1181_pks4_rev	AAGATGGCATGCACGTTGGT
Rv1183_mmpL10_for	TCTTTGTGCCGCAAGCGAAT
Rv1183_mmpL10_rev	AAGATGGCATGCACGTTGGT
Rv3839_CHP_for	AATCAACCTTGCTCTGGCACCT
Rv3839_CHP_rev	AGCTTCAATGCGAAACCGGA
Rv0282_for	TTTCACCCGCAACATCGACT
Rv0282_rev	TTGGCGAACAACGCCTCCAAAT
Rv0467_icl_for	AACTGCTCGCCATCGTTCAACT
Rv0467_icl_rev	ACATACGCGCTCATCTGGTT
